# Supplementary material for: Profiling the onset of somatic embryogenesis in Arabidopsis
Source: BMC Genomics. 2017 Dec 29;18:998. doi: 10.1186/s12864-017-4391-1 (PMC5747089; doi:10.1186/s12864-017-4391-1)
Supplement: Supplementary file 2 — Genes uniquely expressed in embryogenic cells (sheet 1) and callus cells (sheet2). Genes uniquely expressed in proliferating callus. (XLSX 29 kb) [file 12864_2017_4391_MOESM2_ESM.xlsx]

## Sheet: Only in embryogenic cells
Table S1: Genes uniquely expressed in embryogenic cells (sheet 1) and callus cells (sheet2)
Genes uniquely expressed in embryogenic cells
Locus Identifier	Gene Model Name	Gene Model Description	Gene Model Type	Primary Gene Symbol	All Gene Symbols
AT5G28380	AT5G28380.1	Tetratricopeptide repeat (TPR)-like superfamily protein;(source:Araport11)	protein_coding
AT2G37370	AT2G37370.1	centrosomal protein of 135 kDa-like protein;(source:Araport11)	protein_coding
AT2G17080	AT2G17080.1	hypothetical protein (DUF241);(source:Araport11)	protein_coding
AT5G51680	AT5G51680.1	hydroxyproline-rich glycoprotein family protein;(source:Araport11)	protein_coding
AT3G44510	AT3G44510.2	alpha/beta-Hydrolases superfamily protein;(source:Araport11)	protein_coding
AT1G54590	AT1G54590.1	pre-mRNA-splicing factor-like protein;(source:Araport11)	protein_coding
AT4G22485	AT4G22485.1	Encodes a Protease inhibitor/seed storage/LTP family protein	protein_coding
AT1G54500	AT1G54500.1	RBD1 is a thylakoid membrane-bound iron-binding protein that is required for the proper assembly of photosystem II in Arabidopsis. It is found in all oxygenic photoautotrophic organisms (plants, algae and cyanobacteria).	protein_coding
AT5G50110	AT5G50110.1	S-adenosyl-L-methionine-dependent methyltransferases superfamily protein;(source:Araport11)	protein_coding
AT2G03540	AT2G03540.1	transposable_element_gene;(source:Araport11);similar to unknown protein [Arabidopsis thaliana] (TAIR:AT4G11710.1);(source:TAIR10)	transposable_element_gene
AT5G03710	AT5G03710.1	replication factor C large subunit;(source:Araport11)	protein_coding
AT3G13857	AT3G13857.1	hypothetical protein;(source:Araport11)	protein_coding
AT5G38870	AT5G38870.1	transposable_element_gene;(source:Araport11);pseudogene, hypothetical protein;(source:TAIR10)	transposable_element_gene
AT2G29620	AT2G29620.1	dentin sialophosphoprotein;(source:Araport11)	protein_coding
AT1G61600	AT1G61600.1	DUF1262 family protein (DUF1262);(source:Araport11)	protein_coding
AT1G28080	AT1G28080.1	RING finger protein;(source:Araport11)	protein_coding
AT1G50590	AT1G50590.1	RmlC-like cupins superfamily protein;(source:Araport11)	protein_coding
AT4G08600	AT4G08600.1	transposable_element_gene;(source:Araport11);hypothetical protein, contains Pfam profile PF03384: Drosophila protein of unknown function, DUF287;(source:TAIR10)	transposable_element_gene
AT5G24880	AT5G24880.1	chromo domain cec-like protein;(source:Araport11)	protein_coding
AT3G54625	AT3G54625.1	Potential natural antisense gene, locus overlaps with AT3G54630	antisense_long_noncoding_rna
AT1G64700	AT1G64700.1	DUF4228 domain protein;(source:Araport11)	protein_coding
AT1G45545	AT1G45545.1	WEAK CHLOROPLAST MOVEMENT UNDER BLUE LIGHT-like protein (DUF827);(source:Araport11)	protein_coding
AT4G05091	AT4G05091.1	This gene encodes a small protein and has either evidence of transcription or purifying selection.	protein_coding
AT4G19095	AT4G19095.1	hypothetical protein;(source:Araport11)	protein_coding
AT2G42320	AT2G42320.1	nucleolar protein gar2-like protein;(source:Araport11)	protein_coding
AT3G48550	AT3G48550.1	SHOOT GRAVITROPISM-like protein;(source:Araport11)	protein_coding
AT3G06070	AT3G06070.1	hypothetical protein;(source:Araport11)	protein_coding
AT4G15165	AT4G15165.1	N-terminal nucleophile aminohydrolases (Ntn hydrolases) superfamily protein;(source:Araport11)	protein_coding
AT5G43230	AT5G43230.1	EEIG1/EHBP1 protein amino-terminal domain protein;(source:Araport11)	protein_coding
AT5G05320	AT5G05320.1	FAD/NAD(P)-binding oxidoreductase family protein;(source:Araport11)	protein_coding
AT5G28960	AT5G28960.1	alpha-(1,6)-fucosyltransferase;(source:Araport11)	protein_coding
AT1G51270	AT1G51270.3	vesicle-associated protein 1-4;(source:Araport11)	protein_coding
AT4G39360	AT4G39360.1	hypothetical protein;(source:Araport11)	protein_coding
AT3G10575	AT3G10575.1	pseudogene of 3-phosphoinositide-dependent protein kinase;(source:Araport11)	pseudogene
AT3G61490	AT3G61490.1	Pectin lyase-like superfamily protein;(source:Araport11)	protein_coding
AT1G11120	AT1G11120.1	CTTNBP 2 amino-terminal-like protein;(source:Araport11)	protein_coding
AT5G20790	AT5G20790.1	transmembrane protein;(source:Araport11)	protein_coding
AT5G45200	AT5G45200.1	Disease resistance protein (TIR-NBS-LRR class) family;(source:Araport11)	protein_coding
AT3G28160	AT3G28160.1	transposable_element_gene;(source:Araport11);copia-like retrotransposon family, has a 1.4e-06 P-value blast match to GB:CAA31653 polyprotein (Ty1_Copia-element) (Arabidopsis thaliana);(source:TAIR10)	transposable_element_gene
AT2G38640	AT2G38640.1	LURP-one-like protein (DUF567);(source:Araport11)	protein_coding
AT5G17960	AT5G17960.1	Encodes a member of a Cys-rich protein family known as C1-clan proteins, that contains C1_2, C1_3 and ZZ/PHD type C1 domains. Its expression is responsive to phytohormones and is affected by biotic (chitin) and different abiotic (salinity, drought, cold and UV) treatments.	protein_coding
AT1G52343	AT1G52343.1	transmembrane protein;(source:Araport11)	protein_coding
AT4G20160	AT4G20160.1	golgin family A protein;(source:Araport11)	protein_coding
AT1G47655	AT1G47655.1	Dof-type zinc finger DNA-binding family protein;(source:Araport11)	protein_coding
AT4G21865	AT4G21865.1	hypothetical protein;(source:Araport11)	protein_coding
AT5G28910	AT5G28910.2	alpha-(1,6)-fucosyltransferase;(source:Araport11)	protein_coding
AT1G78260	AT1G78260.1	RNA-binding (RRM/RBD/RNP motifs) family protein;(source:Araport11)	protein_coding
AT5G13250	AT5G13250.1	RING finger protein;(source:Araport11)	protein_coding
AT5G40860	AT5G40860.1	transmembrane protein;(source:Araport11)	protein_coding
AT1G27030	AT1G27030.1	hypothetical protein;(source:Araport11)	protein_coding
AT5G41680	AT5G41680.1	Protein kinase superfamily protein;(source:Araport11)	protein_coding
AT2G04795	AT2G04795.1	hypothetical protein;(source:Araport11)	protein_coding
AT1G49490	AT1G49490.1	Leucine-rich repeat (LRR) family protein;(source:Araport11)	protein_coding
AT1G12150	AT1G12150.1	weak chloroplast movement under blue light protein (DUF827);(source:Araport11)	protein_coding
AT1G47950	AT1G47950.1	transposable_element_gene;(source:Araport11);copia-like retrotransposon family, has a 1.5e-238 P-value blast match to dbj|BAA78425.1| polyprotein (Arabidopsis thaliana) (AtRE1) (Ty1_Copia-element);(source:TAIR10)	transposable_element_gene
AT3G51540	AT3G51540.1	mucin-5AC-like protein;(source:Araport11)	protein_coding
AT1G09170	AT1G09170.1	P-loop nucleoside triphosphate hydrolases superfamily protein with CH (Calponin Homology) domain-containing protein;(source:Araport11)	protein_coding
AT4G08160	AT4G08160.1	Encodes a putative glycosyl hydrolase family 10 protein (xylanase).	protein_coding
AT4G25790	AT4G25790.1	CAP (Cysteine-rich secretory proteins, Antigen 5, and Pathogenesis-related 1 protein) superfamily protein;(source:Araport11)	protein_coding	(ATCAPE4)	(ATCAPE4)
AT5G57625	AT5G57625.1	CAP (Cysteine-rich secretory proteins, Antigen 5, and Pathogenesis-related 1 protein) superfamily protein;(source:Araport11)	protein_coding	(ATCAPE5)	(ATCAPE5)
AT5G03760	AT5G03760.1	encodes a beta-mannan synthase that is required for agrobacterium-mediated plant genetic transformation involves a complex interaction between the bacterium and the host plant. 3' UTR is involved in transcriptional regulation and the gene is expressed in the elongation zone of the root.	protein_coding	(ATCSLA09)	(ATCSLA09); (CSLA09);RESISTANT TO AGROBACTERIUM TRANSFORMATION 4 (RAT4);CELLULOSE SYNTHASE LIKE A9 (CSLA9); (ATCSLA9)
AT3G58120	AT3G58120.1	Encodes a member of the BZIP family of transcription factors. Forms heterodimers with the related protein AtbZIP34. Binds to G-boxes in vitro and is localized to the nucleus in onion epidermal cells.	protein_coding	(BZIP61)	(BZIP61); (ATBZIP61)
AT5G52471	AT5G52471.1	Encodes a novel C/D box snoRNA expressed in seedlings. The snoRNAs are encoded in the fifth intron of FIB1.	small_nucleolar_rna	(U60.1F)	(U60.1F)
AT1G33730	AT1G33730.1	member of CYP76C	protein_coding	CYTOCHROME P450, FAMILY 76, SUBFAMILY C, POLYPEPTIDE 5 (CYP76C5)	CYTOCHROME P450, FAMILY 76, SUBFAMILY C, POLYPEPTIDE 5 (CYP76C5)
AT1G54160	AT1G54160.1	Encodes a member of the CCAAT-binding transcription factor (CBF-B/NF-YA) family. Expression is upregulated in response to ABA and drought. This regulation appears to be mediated by MIR169A which is downregulated in response to drought. NFYA5 is a target of MIR169A. Loss of function mutations are hypersensitive to drought.	protein_coding	NUCLEAR FACTOR Y, SUBUNIT A5 (NF-YA5)	NUCLEAR FACTOR Y, SUBUNIT A5 (NF-YA5);NUCLEAR FACTOR Y A5 (NFYA5)
AT3G14020	AT3G14020.1	nuclear factor Y, subunit A6;(source:Araport11)	protein_coding	NUCLEAR FACTOR Y, SUBUNIT A6 (NF-YA6)	NUCLEAR FACTOR Y, SUBUNIT A6 (NF-YA6)
AT1G01750	AT1G01750.1	actin depolymerizing factor 11;(source:Araport11)	protein_coding	ACTIN DEPOLYMERIZING FACTOR 11 (ADF11)	ACTIN DEPOLYMERIZING FACTOR 11 (ADF11)
AT4G00680	AT4G00680.1	actin depolymerizing factor 8;(source:Araport11)	protein_coding	ACTIN DEPOLYMERIZING FACTOR 8 (ADF8)	ACTIN DEPOLYMERIZING FACTOR 8 (ADF8)
AT1G79430	AT1G79430.2	Encodes gene product that is required for several aspects of phloem development in the root: (1) the specific divisions organizing the phloem pole, (2) sieve element differentiation and (3) the expression of a companion-specific gene. Mutant has a defect in the organization of phloem poles in the root. apl seedlings have a short, determinate root with only occasional lateral branches.	protein_coding	ALTERED PHLOEM DEVELOPMENT (APL)	WOODY (WDY);ALTERED PHLOEM DEVELOPMENT (APL)
AT3G21180	AT3G21180.1	one of the type IIB calcium pump isoforms. encodes an autoinhibited Ca(2+)-ATPase that contains an N-terminal calmodulin binding autoinhibitory domain.	protein_coding	AUTOINHIBITED CA(2+)-ATPASE 9 (ACA9)	(ATACA9);AUTOINHIBITED CA(2+)-ATPASE 9 (ACA9)
AT3G45260	AT3G45260.1	BIB is a member of the BIRD family of zinc finger proteins that includes JKD. BIB functions redundantly with JKD to retain SHR in the nucleus and thereby restrict SHR movement in root tissues.	protein_coding	BALDIBIS (BIB)	BALDIBIS (BIB)
AT5G01280	AT5G01280.1	Encodes a microtubule-associated protein.	protein_coding	BASIC PROLINE-RICH PROTEIN3 (BPP3)	BASIC PROLINE-RICH PROTEIN3 (BPP3)
AT4G34580	AT4G34580.1	Encodes COW1 (can of worms1), a phosphatidylinositol transfer protein essential for root hair tip growth. The N-terminus of the COW1 protein is 32% identical to an essential phosphatidylinositol transfer protein (PITP), the yeast Sec14 protein (sec14p) while the C-terminus is 34.5% identical to a late nodulin of Lotus japonicus, Nlj16. Expression of COW1 complements the growth defect associated w…	protein_coding	CAN OF WORMS1 (COW1)	CAN OF WORMS1 (COW1);SHORT ROOT HAIR 1 (SRH1); (ATSFH1)
AT4G23240	AT4G23240.1	Encodes a cysteine-rich receptor-like protein kinase.	protein_coding	CYSTEINE-RICH RLK (RECEPTOR-LIKE PROTEIN KINASE) 16 (CRK16)	CYSTEINE-RICH RLK (RECEPTOR-LIKE PROTEIN KINASE) 16 (CRK16)
AT5G13150	AT5G13150.1	A member of EXO70 gene family, putative exocyst subunits, conserved in land plants. Arabidopsis thaliana contains 23 putative EXO70 genes, which can be classified into eight clusters on the phylogenetic tree.	protein_coding	EXOCYST SUBUNIT EXO70 FAMILY PROTEIN C1 (EXO70C1)	EXOCYST SUBUNIT EXO70 FAMILY PROTEIN C1 (EXO70C1);EXOCYST SUBUNIT EXO70 FAMILY PROTEIN C1 (ATEXO70C1)
AT5G23990	AT5G23990.1	Encodes a ferric chelate reductase that is expressed at low levels in roots,shoots and flowers, but not cotyledons.	protein_coding	FERRIC REDUCTION OXIDASE 5 (FRO5)	FERRIC REDUCTION OXIDASE 5 (FRO5);FERRIC REDUCTION OXIDASE 5 (ATFRO5)
AT4G36620	AT4G36620.1	Encodes a member of the GATA factor family of zinc finger transcription factors.	protein_coding	GATA TRANSCRIPTION FACTOR 19 (GATA19)	HANABA TARANU LIKE 2 (HANL2);GATA TRANSCRIPTION FACTOR 19 (GATA19)
AT1G80340	AT1G80340.1	Encodes a protein with gibberellin 3 &#946;-hydroxylase activity. The protein was heterologously expressed in E. coli and shown to catalyze the hydroxylation of both GA9 and GA20.	protein_coding	GIBBERELLIN 3-OXIDASE 2 (GA3OX2)	(GA4H);ARABIDOPSIS THALIANA GIBBERELLIN-3-OXIDASE 2 (ATGA3OX2);GIBBERELLIN 3-OXIDASE 2 (GA3OX2)
AT3G14415	AT3G14415.2	Encodes a glycolate oxidase that modulates reactive oxygen species-mediated signal transduction during nonhost resistance. The mRNA is cell-to-cell mobile.	protein_coding	GLYCOLATE OXIDASE 2 (GOX2)	GLYCOLATE OXIDASE 2 (GOX2)
AT1G48930	AT1G48930.1	glycosyl hydrolase 9C1;(source:Araport11)	protein_coding	GLYCOSYL HYDROLASE 9C1 (GH9C1)	GLYCOSYL HYDROLASE 9C1 (GH9C1);GLYCOSYL HYDROLASE 9C1 (AtGH9C1)
AT3G01220	AT3G01220.1	Encodes a homeodomain leucine zipper class I (HD-Zip I) protein. Expressed during seed germination in the micropylar endosperm and in the root cap, and increases ABA sensitivity and seed dormancy when mutated. The mRNA is cell-to-cell mobile.	protein_coding	HOMEOBOX PROTEIN 20 (HB20)	HOMEOBOX PROTEIN 20 (HB20);HOMEOBOX PROTEIN 20 (ATHB20)
AT3G03260	AT3G03260.1	Encodes a homeobox-leucine zipper family protein belonging to the HD-ZIP IV family.	protein_coding	HOMEODOMAIN GLABROUS 8 (HDG8)	HOMEODOMAIN GLABROUS 8 (HDG8)
AT3G25790	AT3G25790.1	Encodes a nuclear localized member of the GARP family of transcription factors. Along with AtNIGT1/HRS1 it is involved in nitrate and phosphate signaling in the root.	protein_coding	HRS1 HOMOLOGUE 1 (HHO)	HRS1 HOMOLOGUE 1 (HHO)
AT3G13810	AT3G13810.2	indeterminate(ID)-domain 11;(source:Araport11)	protein_coding	INDETERMINATE(ID)-DOMAIN 11 (IDD11)	INDETERMINATE(ID)-DOMAIN 11 (IDD11)
AT2G02080	AT2G02080.1	C2H2 BIRD transcription factor family.	protein_coding	INDETERMINATE(ID)-DOMAIN 4 (IDD4)	INDETERMINATE(ID)-DOMAIN 4 (AtIDD4);IMPERIAL EAGLE (IME);INDETERMINATE(ID)-DOMAIN 4 (IDD4)
AT5G03960	AT5G03960.1	IQ-domain 12;(source:Araport11)	protein_coding	IQ-DOMAIN 12 (IQD12)	IQ-DOMAIN 12 (IQD12)
AT1G68460	AT1G68460.1	Encodes a putative adenylate isopentenyltransferase. It catalyzes the formation of isopentenyladenosine 5'-monophosphate (iPMP) from AMP and dimethylallylpyrophosphate (DMAPP), but it has a lower Km for ADP and likely works using ADP or ATP in plants. It is involved in cytokinin biosynthesis.	protein_coding	ISOPENTENYLTRANSFERASE 1 (IPT1)	ARABIDOPSIS THALIANA ISOPENTENYLTRANSFERASE 1 (ATIPT1);ISOPENTENYLTRANSFERASE 1 (IPT1)
AT1G26945	AT1G26945.1	Encodes a basic helix-loop-helix (bHLH) protein involved in blue/far-red light signaling. Physically interacts with HFR1 and negatively regulates its activity.	protein_coding	KIDARI (KDR)	KIDARI (KDR);PACLOBUTRAZOL RESISTANCE 6 (PRE6)
AT2G30210	AT2G30210.1	putative laccase, a member of laccase family of genes (17 members in Arabidopsis).	protein_coding	LACCASE 3 (LAC3)	LACCASE 3 (LAC3)
AT5G13910	AT5G13910.1	Encodes a member of the ERF (ethylene response factor) subfamily B-1 of ERF/AP2 transcription factor family (LEAFY PETIOLE). The protein contains one AP2 domain. There are 15 members in this subfamily including ATERF-3, ATERF-4, ATERF-7, and LEAFY PETIOLE. Acts as a positive regulator of gibberellic acid-induced germination.	protein_coding	LEAFY PETIOLE (LEP)	LEAFY PETIOLE (LEP)
AT1G03840	AT1G03840.1	MGP is a nuclear-localized putative transcription factor with three zinc finger domains. MGP can interact with three proteins implicated in root patterning: SCR, SHR, and JKD in Y2H assays, and these interactions depend on the first zinc finger in MGP. MGP appears to be a direct transcriptional target of SHR and SCR, based on promoter binding assays, though it is not expressed in the QC, based on…	protein_coding	MAGPIE (MGP)	INDETERMINATE DOMAIN 3 (IDD3);MAGPIE (MGP)
AT1G69240	AT1G69240.1	Encodes a protein predicted to act as a carboxylesterase. It has similarity to the SABP2 methyl salicylate esterase from tobacco but no enzymatic activity has been identified for this protein.	protein_coding	METHYL ESTERASE 15 (MES15)	METHYL ESTERASE 15 (MES15);ARABIDOPSIS THALIANA METHYL ESTERASE 15 (ATMES15);ROOT HAIR SPECIFIC 9 (RHS9)
AT2G44110	AT2G44110.2	A member of a large family of seven-transmembrane domain proteins specific to plants, homologs of the barley mildew resistance locus o (MLO) protein. The Arabidopsis genome contains 15 genes encoding MLO proteins, with localization in plasma membrane. Phylogenetic analysis revealed four clades of closely-related AtMLO genes. ATMLO15 belongs to the clade II, with ATMLO13 and ATMLO15. The gene is e…	protein_coding	MILDEW RESISTANCE LOCUS O 15 (MLO15)	MILDEW RESISTANCE LOCUS O 15 (MLO15);MILDEW RESISTANCE LOCUS O 15 (ATMLO15)
AT2G01530	AT2G01530.1	MLP-like protein 329;(source:Araport11)	protein_coding	MLP-LIKE PROTEIN 329 (MLP329)	MLP-LIKE PROTEIN 329 (MLP329);(ZUSAMMEN-CA)-ENHANCED 2 (ZCE2)
AT2G11810	AT2G11810.1	MGD3 is the major enzyme for galactolipid metabolism during phosphate starvation. Does not contribute to galactolipid synthesis under P1-sufficient conditions.	protein_coding	MONOGALACTOSYLDIACYLGLYCEROL SYNTHASE TYPE C (MGDC)	MONOGALACTOSYLDIACYLGLYCEROL SYNTHASE TYPE C (MGDC); (ATMGD3);MONOGALACTOSYL DIACYLGLYCEROL SYNTHASE 3 (MGD3)
AT2G03720	AT2G03720.1	Involved in root hair development	protein_coding	MORPHOGENESIS OF ROOT HAIR 6 (MRH6)	MORPHOGENESIS OF ROOT HAIR 6 (MRH6)
AT3G53200	AT3G53200.1	Member of the R2R3 factor gene family.	protein_coding	MYB DOMAIN PROTEIN 27 (MYB27)	MYB DOMAIN PROTEIN 27 (MYB27);MYB DOMAIN PROTEIN 27 (AtMYB27)
AT5G16600	AT5G16600.1	Encodes a putative transcription factor (MYB43).	protein_coding	MYB DOMAIN PROTEIN 43 (MYB43)	MYB DOMAIN PROTEIN 43 (AtMYB43);MYB DOMAIN PROTEIN 43 (MYB43)
AT5G65230	AT5G65230.1	Member of the R2R3 factor gene family.	protein_coding	MYB DOMAIN PROTEIN 53 (MYB53)	MYB DOMAIN PROTEIN 53 (MYB53);MYB DOMAIN PROTEIN 53 (AtMYB53)
AT1G12260	AT1G12260.1	Encodes a NAC-domain transcription factor that is expressed in developing xylem. Over expression of this protein causes ectopic secondary cell wall growth. Complements some of the cell wall defects seen in SND1/NST1 double mutants.	protein_coding	NAC 007 (NAC007)	NAC 007 (NAC007);NAC 007 (ANAC007);EMBRYO DEFECTIVE 2749 (EMB2749);VASCULAR RELATED NAC-DOMAIN PROTEIN 4 (VND4)
AT1G18880	AT1G18880.1	Encodes a low-af&#64257;nity plasma membrane nitrate transporter expressed in the companion cells of root phloem.	protein_coding	NRT1/ PTR FAMILY 2.9 (NPF2.9)	NITRATE TRANSPORTER 1.9 (NRT1.9);NRT1/ PTR FAMILY 2.9 (NPF2.9); (ATNPF2.9)
AT5G46050	AT5G46050.1	Encodes a di- and tri-peptide transporter involved in responses to wounding, virulent bacterial pathogens, and high NaCl concentrations. The protein is predicted to have 12 transmembrane helicies.	protein_coding	NRT1/ PTR FAMILY 5.2 (NPF5.2)	ARABIDOPSIS THALIANA PEPTIDE TRANSPORTER 3 (ATPTR3); (ATNPF5.2);PEPTIDE TRANSPORTER 3 (PTR3);NRT1/ PTR FAMILY 5.2 (NPF5.2)
AT1G32450	AT1G32450.1	Transmembrane nitrate transporter. Involved in xylem transport of nitrate from root to shoot. Induced in response to high and low concentrations of nitrate. Not involved in nitrate uptake. Expressed in root pericycle cells.	protein_coding	NRT1/ PTR FAMILY 7.3 (NPF7.3)	NRT1/ PTR FAMILY 7.3 (NPF7.3);NITRATE TRANSPORTER 1.5 (NRT1.5); (ATNPF7.3)
AT5G47500	AT5G47500.1	predicted to encode a pectin methylesterase	protein_coding	PECTIN METHYLESTERASE 5 (PME5)	PECTIN METHYLESTERASE 5 (PME5)
AT1G30870	AT1G30870.1	Peroxidase superfamily protein;(source:Araport11)	protein_coding	PEROXIDASE7 (PER7)	PEROXIDASE7 (PER7)
AT3G47220	AT3G47220.1	Encodes a plasma membrane-localized phosphoinositide-specific phospholipase C with a role in thermotolerance.	protein_coding	PHOSPHATIDYLINOSITOL-SPECIFIC PHOSPHOLIPASE C9 (PLC9)	PHOSPHATIDYLINOSITOL-SPECIFIC PHOSPHOLIPASE C9 (PLC9); (ATPLC9)
AT3G04530	AT3G04530.1	Encodes a second Arabidopsis phosphoenolpyruvate carboxylase kinase gene product with a different expression pattern from PPCK1. Expression of the gene is upregulated by exposure of the plant to light and is responsive to both phosphate (Pi) and phosphite (Phi) in shoots.	protein_coding	PHOSPHOENOLPYRUVATE CARBOXYLASE KINASE 2 (PPCK2)	PHOSPHOENOLPYRUVATE CARBOXYLASE KINASE 2 (PPCK2); (ATPPCK2);PHOSPHOENOLPYRUVATE CARBOXYLASE KINASE 2 (PEPCK2)
AT3G45780	AT3G45780.1	Blue-light photoreceptor. Contains a light activated serine-threonine kinase domain and LOV1 and LOV2 repeats. Mutants are defective in blue-light response. Mediates blue light-induced growth enhancements. PHOT1 and PHOT2 mediate blue light-dependent activation of the plasma membrane H+-ATPase in guard cell protoplasts. PHOT1 undergoes blue-light-dependent autophosphorylation. At least eight phos…	protein_coding	PHOTOTROPIN 1 (PHOT1)	(JK224);NONPHOTOTROPIC HYPOCOTYL 1 (NPH1);PHOTOTROPIN 1 (PHOT1);ROOT PHOTOTROPISM 1 (RPT1)
AT2G46970	AT2G46970.1	encodes a novel Myc-related bHLH transcription factor, which physically associated with APRR1/TOC1 and is a member of PIF3 transcription factor family.	protein_coding	PHYTOCHROME INTERACTING FACTOR 3-LIKE 1 (PIL1)	PHYTOCHROME INTERACTING FACTOR 3-LIKE 1 (PIL1)
AT3G30720	AT3G30720.1	QQS is an orphan gene that arose recently in the Arabidopsis thaliana lineage. It was first identified in a screen for genes with altered expression pattern in SS3 mutants which make an abundance of starch. Overexpression of QQS in Arabidopsis increases protein content and decreases total starch content. Thus it appears to function to modulate carbon/nitrogen allocation in Arabidopsis. Over expre…	protein_coding	QUA-QUINE STARCH (QQS)	QUA-QUINE STARCH (QQS)
AT4G25190	AT4G25190.2	QWRF motif protein (DUF566);(source:Araport11)	protein_coding	QWRF DOMAIN CONTAINING 7 (QWRF7)	QWRF DOMAIN CONTAINING 7 (QWRF7)
AT5G19790	AT5G19790.1	encodes a member of the ERF (ethylene response factor) subfamily B-6 of ERF/AP2 transcription factor family (RAP2.11). The protein contains one AP2 domain. There are 12 members in this subfamily including RAP2.11.	protein_coding	RELATED TO AP2 11 (RAP2.11)	RELATED TO AP2 11 (RAP2.11)
AT4G31615	AT4G31615.1	Transcriptional factor B3 family protein;(source:Araport11)	protein_coding	REPRODUCTIVE MERISTEM 35 (REM35)	REPRODUCTIVE MERISTEM 35 (REM35)
AT4G02960	AT4G02960.1	a copia-type retrotransposon element containing LTRs and encoding a polyprotein. This retro element exists in two loci in Landsberg erecta but only once in Columbia	transposable_element_gene	RETRO ELEMENT 2 (RE2)	RETRO ELEMENT 2 (RE2);RETRO ELEMENT 2 (ATRE2)
AT1G27740	AT1G27740.1	Basic helix-loop-helix (bHLH) transcription factor that is sufficient to promote postmitotic cell growth in root-hair cells. RSL4 is a direct transcriptional target of RHD6	protein_coding	ROOT HAIR DEFECTIVE 6-LIKE 4 (RSL4)	ROOT HAIR DEFECTIVE 6-LIKE 4 (RSL4)
AT3G10710	AT3G10710.1	root hair specific 12;(source:Araport11)	protein_coding	ROOT HAIR SPECIFIC 12 (RHS12)	ROOT HAIR SPECIFIC 12 (RHS12)
AT4G29180	AT4G29180.2	root hair specific 16;(source:Araport11)	protein_coding	ROOT HAIR SPECIFIC 16 (RHS16)	ROOT HAIR SPECIFIC 16 (RHS16)
AT4G38390	AT4G38390.1	root hair specific 17;(source:Araport11)	protein_coding	ROOT HAIR SPECIFIC 17 (RHS17)	ROOT HAIR SPECIFIC 17 (RHS17)
AT1G79860	AT1G79860.1	Encodes a member of KPP-like gene family, homolog of KPP (kinase partner protein) gene in tomato. Also a member of the RopGEF (guanine nucleotide exchange factor) family, containing the novel PRONE domain (plant-specific Rop nucleotide exchanger), which is exclusively active towards members of the Rop subfamily. Coexpression of AtPRK2a with AtRopGEF12 resulted in isotropic pollen tube growth Grow…	protein_coding	ROP (RHO OF PLANTS) GUANINE NUCLEOTIDE EXCHANGE FACTOR 12 (ROPGEF12)	(ATROPGEF12);MATERNAL EFFECT EMBRYO ARREST 64 (MEE64);ROP (RHO OF PLANTS) GUANINE NUCLEOTIDE EXCHANGE FACTOR 12 (ROPGEF12)
AT4G35783	AT4G35783.1	ROTUNDIFOLIA like 6;(source:Araport11)	protein_coding	ROTUNDIFOLIA LIKE 6 (RTFL6)	ROTUNDIFOLIA LIKE 6 (RTFL6);DEVIL 17 (DVL17)
AT2G46690	AT2G46690.1	SAUR-like auxin-responsive protein family;(source:Araport11)	protein_coding	SMALL AUXIN UPREGULATED RNA 32 (SAUR32)	SMALL AUXIN UPREGULATED RNA 32 (SAUR32)
AT4G29920	AT4G29920.1	Encodes a member of an eight-gene family (SMAX1 and SMAX1-like) that has weak similarity to AtHSP101, a ClpB chaperonin required for thermotolerance.	protein_coding	SMAX1-LIKE 4 (SMXL4)	RABIDOPSIS THALIANA HEAT SHOCK PROTEIN-RELATED (ATHSPR);SMAX1-LIKE 4 (SMXL4)
AT5G15600	AT5G15600.1	SPIRAL1-LIKE4 belongs to a six-member gene family in Arabidopsis; all members share high sequence similarity in amino- and carboxy-terminal regions. Regulates cortical microtubule organization. Mutant plants exhibit altered patterns of root, leaf and petal growth as a result of defective anisotropic cell expansion.	protein_coding	SPIRAL1-LIKE4 (SP1L4)	SPIRAL1-LIKE4 (SP1L4)
AT2G31070	AT2G31070.1	TCP family protein involved in heterchronic regulation of leaf differentiation.	protein_coding	TCP DOMAIN PROTEIN 10 (tcp10)	TCP DOMAIN PROTEIN 10 (tcp10)
AT5G06839	AT5G06839.3	bZIP transcription factor family protein;(source:Araport11)	protein_coding	TGACG (TGA) MOTIF-BINDING PROTEIN 10 (TGA10)	TGACG (TGA) MOTIF-BINDING PROTEIN 10 (TGA10); (bZIP65)
AT5G15890	AT5G15890.1	Encodes a member of the TBL (TRICHOME BIREFRINGENCE-LIKE) gene family containing a plant-specific DUF231 (domain of unknown function) domain. TBL gene family has 46 members, two of which (TBR/AT5G06700 and TBL3/AT5G01360) have been shown to be involved in the synthesis and deposition of secondary wall cellulose, presumably by influencing the esterification state of pectic polymers. A nomenclature…	protein_coding	TRICHOME BIREFRINGENCE-LIKE 21 (TBL21)	TRICHOME BIREFRINGENCE-LIKE 21 (TBL21)
AT1G70230	AT1G70230.1	Encodes a member of the TBL (TRICHOME BIREFRINGENCE-LIKE) gene family containing a plant-specific DUF231 (domain of unknown function) domain. A putative xyloglucan O-acetyltransferase. TBL gene family has 46 members, two of which (TBR/AT5G06700 and TBL3/AT5G01360) have been shown to be involved in the synthesis and deposition of secondary wall cellulose, presumably by influencing the esterificati…	protein_coding	TRICHOME BIREFRINGENCE-LIKE 27 (TBL27)	ALTERED XYLOGLUCAN 4 (AXY4);TRICHOME BIREFRINGENCE-LIKE 27 (TBL27)
AT1G20010	AT1G20010.1	beta tubulin	protein_coding	TUBULIN BETA-5 CHAIN (TUB5)	TUBULIN BETA-5 CHAIN (TUB5)
AT2G40900	AT2G40900.1	Encodes a plasma membrane-localized amino acid transporter likely involved in amino acid export in the developing seed.	protein_coding	USUALLY MULTIPLE ACIDS MOVE IN AND OUT TRANSPORTERS 11 (UMAMIT11)	USUALLY MULTIPLE ACIDS MOVE IN AND OUT TRANSPORTERS 11 (UMAMIT11)
AT4G01450	AT4G01450.2	nodulin MtN21-like transporter family protein	protein_coding	USUALLY MULTIPLE ACIDS MOVE IN AND OUT TRANSPORTERS 30 (UMAMIT30)	USUALLY MULTIPLE ACIDS MOVE IN AND OUT TRANSPORTERS 30 (UMAMIT30)
AT1G50930	AT1G50930.1	Serine/Threonine-kinase;(source:Araport11)	protein_coding	VASCULAR-RELATED UNKNOWN PROTEIN 2 (VUP2)	VASCULAR-RELATED UNKNOWN PROTEIN 2 (VUP2)
AT5G26170	AT5G26170.1	member of WRKY Transcription Factor; Group II-c. Involved in jasmonic acid inducible defense responses.	protein_coding	WRKY DNA-BINDING PROTEIN 50 (WRKY50)	WRKY DNA-BINDING PROTEIN 50 (WRKY50);ARABIDOPSIS THALIANA WRKY DNA-BINDING PROTEIN 50 (ATWRKY50)
AT5G61350	AT5G61350.1	Encodes a tonoplast-localized receptor-like kinase that regulates root hair tip growth by maintaining cytoplasmic Ca2+ gradients.CAP1, a tonoplast-localized receptor-like kinase, regulates root hair tip growth by maintaining cytoplasmic Ca2+ gradients. Knockouts of CAP1 produced more cytoplasmic NH4+ and ceased growth of root hairs on MS medium except when NH4+ was depleted; NH4+ depletion reesta…	protein_coding	[CA2+]CYT-ASSOCIATED PROTEIN KINASE 1 (CAP1)	ERULUS (ERU);[CA2+]CYT-ASSOCIATED PROTEIN KINASE 1 (CAP1)
AT1G06149

## Sheet: Only in callus cells
Genes uniquely expressed in proliferating callus cells
Locus Identifier	Gene Model Name	Gene Model Description	Gene Model Type
AT2G31425	AT2G31425.1	Plant invertase/pectin methylesterase inhibitor superfamily protein;(source:Araport11)	protein_coding
AT2G34655	AT2G34655.1	hypothetical protein;(source:Araport11)	protein_coding
AT1G20180	AT1G20180.1	transmembrane protein (DUF677);(source:Araport11)	protein_coding
AT3G27950	AT3G27950.1	GDSL-motif esterase/acyltransferase/lipase. Enzyme group with broad substrate specificity that may catalyze acyltransfer or hydrolase reactions with lipid and non-lipid substrates.	protein_coding
AT4G17215	AT4G17215.1	Pollen Ole e 1 allergen and extensin family protein;(source:Araport11)	protein_coding
AT3G16530	AT3G16530.1	Lectin like protein whose expression is induced upon treatment with chitin oligomers.	protein_coding
AT4G18280	AT4G18280.1	glycine-rich cell wall protein-like protein;(source:Araport11)	protein_coding
AT1G52050	AT1G52050.1	Mannose-binding lectin superfamily protein;(source:Araport11)	protein_coding
AT5G44568	AT5G44568.1	transmembrane protein;(source:Araport11)	protein_coding
AT5G26270	AT5G26270.1	transmembrane protein;(source:Araport11)	protein_coding
AT2G18720	AT2G18720.1	Translation elongation factor EF1A/initiation factor IF2gamma family protein;(source:Araport11)	protein_coding
AT2G18735	AT2G18735.1	other_RNA;(source:Araport11)	other_rna
AT3G62730	AT3G62730.1	desiccation-like protein;(source:Araport11)	protein_coding
AT1G20460	AT1G20460.1	NADH-ubiquinone oxidoreductase chain;(source:Araport11)	protein_coding
AT1G11572	AT1G11572.1	Encodes a Plant thionin family protein	protein_coding
AT3G27200	AT3G27200.1	Cupredoxin superfamily protein;(source:Araport11)	protein_coding
AT5G39130	AT5G39130.1	RmlC-like cupins superfamily protein;(source:Araport11)	protein_coding
AT1G34640	AT1G34640.1	peptidase;(source:Araport11)	protein_coding
AT5G42825	AT5G42825.1	hypothetical protein;(source:Araport11)	protein_coding
AT3G15830	AT3G15830.1	phosphatidic acid phosphatase-related / PAP2-like protein;(source:Araport11)	protein_coding
AT3G04320	AT3G04320.1	Kunitz family trypsin and protease inhibitor protein;(source:Araport11)	protein_coding
AT2G31141	AT2G31141.1	hypothetical protein;(source:Araport11)	protein_coding
AT5G22200	AT5G22200.1	Late embryogenesis abundant (LEA) hydroxyproline-rich glycoprotein family;(source:Araport11)	protein_coding
AT5G47300	AT5G47300.1	F-box and associated interaction domains-containing protein;(source:Araport11)	protein_coding
AT3G19615	AT3G19615.1	beta-1,4-xylosidase;(source:Araport11)	protein_coding
AT3G59190	AT3G59190.1	F-box/RNI-like superfamily protein;(source:Araport11)	protein_coding
AT3G49820	AT3G49820.1	hypothetical protein;(source:Araport11)	protein_coding
AT3G46810	AT3G46810.1	Cysteine/Histidine-rich C1 domain family protein;(source:Araport11)	protein_coding
AT3G03670	AT3G03670.1	Peroxidase superfamily protein;(source:Araport11)	protein_coding
AT4G33960	AT4G33960.1	hypothetical protein;(source:Araport11)	protein_coding
AT1G76610	AT1G76610.1	MIZU-KUSSEI-like protein (Protein of unknown function, DUF617);(source:Araport11)	protein_coding
AT5G05435	AT5G05435.1	Potential natural antisense gene, locus overlaps with AT5G05430	antisense_long_noncoding_rna
AT2G34350	AT2G34350.1	Nodulin-like / Major Facilitator Superfamily protein;(source:Araport11)	protein_coding
AT3G02590	AT3G02590.1	Fatty acid hydroxylase superfamily protein;(source:Araport11)	protein_coding
AT1G50060	AT1G50060.1	CAP (Cysteine-rich secretory proteins, Antigen 5, and Pathogenesis-related 1 protein) superfamily protein;(source:Araport11)	protein_coding
AT4G00070	AT4G00070.1	RING/U-box superfamily protein;(source:Araport11)	protein_coding
AT1G11925	AT1G11925.1	Encodes a Stigma-specific Stig1 family protein	protein_coding
AT2G05540	AT2G05540.1	Glycine-rich protein family;(source:Araport11)	protein_coding
AT1G52070	AT1G52070.1	Mannose-binding lectin superfamily protein;(source:Araport11)	protein_coding
AT1G64295	AT1G64295.1	F-box associated ubiquitination effector family protein;(source:Araport11)	protein_coding
AT2G01580	AT2G01580.1	transmembrane protein;(source:Araport11)	protein_coding
AT4G27400	AT4G27400.1	Late embryogenesis abundant (LEA) protein-like protein;(source:Araport11)	protein_coding
AT4G16240	AT4G16240.1	hypothetical protein;(source:Araport11)	protein_coding
AT1G14940	AT1G14940.1	Polyketide cyclase/dehydrase and lipid transport superfamily protein;(source:Araport11)	protein_coding
AT5G58840	AT5G58840.1	Subtilase family protein;(source:Araport11)	protein_coding
AT2G30220	AT2G30220.1	GDSL-motif esterase/acyltransferase/lipase. Enzyme group with broad substrate specificity that may catalyze acyltransfer or hydrolase reactions with lipid and non-lipid substrates.	protein_coding
AT1G54020	AT1G54020.2	GDSL-motif esterase/acyltransferase/lipase. Enzyme group with broad substrate specificity that may catalyze acyltransfer or hydrolase reactions with lipid and non-lipid substrates.	protein_coding
AT5G53230	AT5G53230.1	hypothetical protein (DUF295);(source:Araport11)	protein_coding
AT4G19645	AT4G19645.1	TRAM, LAG1 and CLN8 (TLC) lipid-sensing domain containing protein;(source:Araport11)	protein_coding
AT3G19920	AT3G19920.1	BTB/POZ domain protein;(source:Araport11)	protein_coding
AT1G75900	AT1G75900.1	GDSL-motif esterase/acyltransferase/lipase. Enzyme group with broad substrate specificity that may catalyze acyltransfer or hydrolase reactions with lipid and non-lipid substrates.	protein_coding
AT5G53650	AT5G53650.1	ABC transporter A family protein;(source:Araport11)	protein_coding
AT1G05450	AT1G05450.2	Encodes a Protease inhibitor/seed storage/LTP family protein	protein_coding
AT3G06750	AT3G06750.1	hydroxyproline-rich glycoprotein family protein;(source:Araport11)	protein_coding
AT4G37810	AT4G37810.1	EPIDERMAL PATTERNING FACTOR-like protein;(source:Araport11)	protein_coding	(ATEPFL2)	(ATEPFL2)
AT4G36710	AT4G36710.1	GRAS family transcription factor;(source:Araport11)	protein_coding	(HAM4)	ARABIDOPSIS THALIANA HAIRY MERISTEM 4 (AtHAM4);SCARECROW-LIKE 15 (SCL15); (HAM4)
AT5G07500	AT5G07500.1	Encodes an embryo-specific zinc finger transcription factor required for heart-stage embryo formation.	protein_coding	(PEI1)	(PEI1); (ATTZF6);TANDEM CCCH ZINC FINGER PROTEIN 6 (TZF6)
AT5G59810	AT5G59810.1	Subtilase family protein;(source:Araport11)	protein_coding	(SBT5.4)	(ATSBT5.4); (SBT5.4)
AT1G65670	AT1G65670.1	a member of the cytochrome P450 gene family. molecular function unknown.	protein_coding	CYTOCHROME P450, FAMILY 702, SUBFAMILY A, POLYPEPTIDE 1 (CYP702A1)	CYTOCHROME P450, FAMILY 702, SUBFAMILY A, POLYPEPTIDE 1 (CYP702A1)
AT2G02580	AT2G02580.1	member of CYP71B	protein_coding	CYTOCHROME P450, FAMILY 71, SUBFAMILY B, POLYPEPTIDE 9 (CYP71B9)	CYTOCHROME P450, FAMILY 71, SUBFAMILY B, POLYPEPTIDE 9 (CYP71B9)
AT3G13900	AT3G13900.1	Encodes a member of the P4 subfamily of P-type ATPases expressed in the pollen plasma membrane. Double mutants with ALA6 display pollen and pollen tube defects.	protein_coding	AMINOPHOSPHOLIPID ATPASE 7 (ALA7)	AMINOPHOSPHOLIPID ATPASE 7 (ALA7)
AT5G44550	AT5G44550.1	Uncharacterized protein family (UPF0497);(source:Araport11)	protein_coding	CASP-LIKE PROTEIN 1B1 (CASPL1B1)	CASP-LIKE PROTEIN 1B1 (CASPL1B1)
AT3G06390	AT3G06390.1	Uncharacterized protein family (UPF0497);(source:Araport11)	protein_coding	CASP-LIKE PROTEIN 1D2 (CASPL1D2)	CASP-LIKE PROTEIN 1D2 (CASPL1D2)
AT5G14320	AT5G14320.1	Ribosomal protein S13/S18 family;(source:Araport11)	protein_coding	EMBRYO DEFECTIVE 3137 (EMB3137)	EMBRYO DEFECTIVE 3137 (EMB3137)
AT2G44840	AT2G44840.1	encodes a member of the ERF (ethylene response factor) subfamily B-3 of ERF/AP2 transcription factor family. The protein contains one AP2 domain. There are 18 members in this subfamily including ATERF-1, ATERF-2, AND ATERF-5. The mRNA is cell-to-cell mobile.	protein_coding	ETHYLENE-RESPONSIVE ELEMENT BINDING FACTOR 13 (ERF13)	ETHYLENE-RESPONSIVE ELEMENT BINDING FACTOR 13 (ATERF13);ETHYLENE-RESPONSIVE ELEMENT BINDING FACTOR 13 (ERF13); (EREBP)
AT5G39190	AT5G39190.1	germin-like protein (GLP2a)	protein_coding	GERMIN-LIKE PROTEIN 2 (GER2)	GERMIN-LIKE PROTEIN 2A (GLP2A);GERMIN-LIKE PROTEIN 2 (GER2);A. THALIANA GERMIN LIKE PROTEIN 2 (ATGER2)
AT1G15380	AT1G15380.1	Lactoylglutathione lyase / glyoxalase I family protein;(source:Araport11)	protein_coding	GLYOXYLASE I 4 (GLYI4)	GLYOXYLASE I 4 (GLYI4)
AT4G18350	AT4G18350.1	Encodes 9-<i>cis</i>-epoxycarotenoid dioxygenase, a key enzyme in the biosynthesis of abscisic acid. The expression of this gene declines during the first 12h of imbibition.	protein_coding	NINE-CIS-EPOXYCAROTENOID DIOXYGENASE 2 (NCED2)	NINE-CIS-EPOXYCAROTENOID DIOXYGENASE 2 (ATNCED2);NINE-CIS-EPOXYCAROTENOID DIOXYGENASE 2 (NCED2)
AT1G05510	AT1G05510.1	Protein is tyrosine-phosphorylated and its phosphorylation state is modulated in response to ABA in Arabidopsis thaliana seeds.	protein_coding	OIL BODY-ASSOCIATED PROTEIN 1A (OBAP1A)	OIL BODY-ASSOCIATED PROTEIN 1A (OBAP1A)
AT3G49110	AT3G49110.1	Class III peroxidase Perx33. Expressed in roots. Located in the cell wall. Involved in cell elongation. Expression activated by light. May play a role in generating H2O2 during defense response. The mRNA is cell-to-cell mobile.	protein_coding	PEROXIDASE CA (PRXCA)	PEROXIDASE CA (ATPCA); (ATPRX33);PEROXIDASE 33 (PRX33);PEROXIDASE CA (PRXCA)
AT3G58850	AT3G58850.1	Encodes PHYTOCHROME RAPIDLY REGULATED2 (PAR2), an atypical basic helix-loop-helix (bHLP) protein. Closely related to PAR1 (At2g42870). Up regulated after simulated shade perception. Acts in the nucleus to control plant development and as a negative regulator of shade avoidance response. Functions as transcriptional repressor of auxin-responsive genes SAUR15 (AT4G38850) and SAUR68 (AT1G29510).	protein_coding	PHY RAPIDLY REGULATED 2 (PAR2)	(HLH2);PHY RAPIDLY REGULATED 2 (PAR2)
AT5G06870	AT5G06870.1	Encodes a polygalacturonase inhibiting protein involved in plant defense response. PGIPs inhibit the activity of pectin degrading enzymes such as those produced by fungal pathogens. PGIP2 is induced by fungal infection and methyl jasmonate.Suppressed in the proton sensitive stop1-mutant, but the transcription level was recovered by transformation of STOP2. Knockout mutant showed severe damage in …	protein_coding	POLYGALACTURONASE INHIBITING PROTEIN 2 (PGIP2)	POLYGALACTURONASE INHIBITING PROTEIN 2 (PGIP2);ARABIDOPSIS POLYGALACTURONASE INHIBITING PROTEIN 2 (ATPGIP2)
AT1G72590	AT1G72590.1	Encodes a polyphenol reductase.	protein_coding	POLYPRENOL REDUCTASE 1 (PPRD1)	POLYPRENOL REDUCTASE 1 (PPRD1)
AT1G15460	AT1G15460.1	Encodes a efflux-type boron transporter. Over-expression improved plant growth under B toxic conditions.	protein_coding	REQUIRES HIGH BORON 4 (BOR4)	ARABIDOPSIS THALIANA REQUIRES HIGH BORON 4 (ATBOR4);REQUIRES HIGH BORON 4 (BOR4)
AT1G53708	AT1G53708.1	ROTUNDIFOLIA like 9;(source:Araport11)	protein_coding	ROTUNDIFOLIA LIKE 9 (RTFL9)	ROTUNDIFOLIA LIKE 9 (RTFL9)
AT5G54740	AT5G54740.1	seed storage albumin 5;(source:Araport11)	protein_coding	SEED STORAGE ALBUMIN 5 (SESA5)	SEED STORAGE ALBUMIN 5 (SESA5)
AT2G41312	AT2G41312.1	Has been identified as a translated small open reading frame by ribosome profiling.	other_rna	SHORT OPEN READING FRAME 13 (SORF13)	SHORT OPEN READING FRAME 13 (SORF13)
AT3G06125	AT3G06125.1	Unknown gene The mRNA is cell-to-cell mobile.	other_rna	SHORT OPEN READING FRAME 22 (SORF22)	SHORT OPEN READING FRAME 22 (SORF22)
AT2G41290	AT2G41290.1	Although this enzyme is predicted to encode a strictosidine synthase (SS), it lacks a conserved catalytic glutamate residue found in active SS enzymes and it is not expected to have SS activity.	protein_coding	STRICTOSIDINE SYNTHASE-LIKE 2 (SSL2)	STRICTOSIDINE SYNTHASE-LIKE 2 (SSL2)
