# Supplementary material for: Profiling the onset of somatic embryogenesis in Arabidopsis
Source: BMC Genomics. 2017 Dec 29;18:998. doi: 10.1186/s12864-017-4391-1 (PMC5747089; doi:10.1186/s12864-017-4391-1)
Supplement: Supplementary file 3 — Differentially expressed genes between embryogenic cells and callus cells. (XLSX 942 kb) [file 12864_2017_4391_MOESM3_ESM.xlsx]

## Sheet: Foglio1
Table S2: Differentially expressed genes between embryogenic cells and callus cells
ID			baseMean	Callus cells	Embryogenic cells	log2FoldChange	FDR
AT1G50060.1	AT1G50060	CAP (Cysteine-rich secretory proteins, Antigen 5, and Pathogenesis-related 1 protein) superfamily protein;(source:Araport11)	83.246	166.492	0	-Inf	4.32336e-61
AT4G27400.1	AT4G27400	Late embryogenesis abundant (LEA) protein-like protein;(source:Araport11)	23.1041	46.2082	0	-Inf	2.75763e-17
AT1G52070.1	AT1G52070	Mannose-binding lectin superfamily protein;(source:Araport11)	21.2407	42.4814	0	-Inf	3.94028e-16
AT2G31141.1	AT2G31141	hypothetical protein;(source:Araport11)	16.9442	33.8884	0	-Inf	5.43765e-13
AT3G62730.1	AT3G62730	desiccation-like protein;(source:Araport11)	16.9442	33.8884	0	-Inf	5.43765e-13
AT1G53708.1	AT1G53708	ROTUNDIFOLIA like 9;(source:Araport11)	10.2992	20.5984	0	-Inf	5.71276e-08
AT2G41290.1	AT2G41290	Although this enzyme is predicted to encode a strictosidine synthase (SS), it lacks a conserved catalytic glutamate residue found in active SS enzymes and it is not expected to have SS activity.	9.62518	19.2504	0	-Inf	1.48961e-07
AT2G05540.1	AT2G05540	Glycine-rich protein family;(source:Araport11)	8.94059	17.8812	0	-Inf	4.83736e-07
AT4G18350.1	AT4G18350	Encodes 9-<i>cis</i>-epoxycarotenoid dioxygenase, a key enzyme in the biosynthesis of abscisic acid. The expression of this gene declines during the first 12h of imbibition.	7.97187	15.9437	0	-Inf	1.60062e-06
AT3G49110.1	AT3G49110	Class III peroxidase Perx33. Expressed in roots. Located in the cell wall. Involved in cell elongation. Expression activated by light. May play a role in generating H2O2 during defense response. The mRNA is cell-to-cell mobile.	8.0036	16.0072	0	-Inf	1.93303e-06
AT1G76610.1	AT1G76610	MIZU-KUSSEI-like protein (Protein of unknown function, DUF617);(source:Araport11)	6.97142	13.9428	0	-Inf	9.27096e-06
AT1G75900.1	AT1G75900	GDSL-motif esterase/acyltransferase/lipase. Enzyme group with broad substrate specificity that may catalyze acyltransfer or hydrolase reactions with lipid and non-lipid substrates.	5.94981	11.8996	0	-Inf	5.26053e-05
AT3G03670.1	AT3G03670	Peroxidase superfamily protein;(source:Araport11)	5.6128	11.2256	0	-Inf	0.000105597
AT3G27950.1	AT3G27950	GDSL-motif esterase/acyltransferase/lipase. Enzyme group with broad substrate specificity that may catalyze acyltransfer or hydrolase reactions with lipid and non-lipid substrates.	5.59165	11.1833	0	-Inf	0.000166206
AT3G02590.1	AT3G02590	Fatty acid hydroxylase superfamily protein;(source:Araport11)	4.99167	9.98335	0	-Inf	0.000225083
AT5G54740.1	AT5G54740	seed storage albumin 5;(source:Araport11)	4.97052	9.94104	0	-Inf	0.000225083
AT5G06870.1	AT5G06870	Encodes a polygalacturonase inhibiting protein involved in plant defense response. PGIPs inhibit the activity of pectin degrading enzymes such as those produced by fungal pathogens. PGIP2 is induced by fungal infection and methyl jasmonate.Suppressed in the proton sensitive stop1-mutant, but the transcription level was recovered by transformation of STOP2. Knockout mutant showed severe damage in …	4.67582	9.35164	0	-Inf	0.000404298
AT3G27200.1	AT3G27200	Cupredoxin superfamily protein;(source:Araport11)	4.61235	9.22471	0	-Inf	0.000497456
AT4G33960.1	AT4G33960	hypothetical protein;(source:Araport11)	4.32823	8.65646	0	-Inf	0.000574407
AT3G16530.1	AT3G16530	Lectin like protein whose expression is induced upon treatment with chitin oligomers.	4.60178	9.20355	0	-Inf	0.000659368
AT3G06390.1	AT3G06390	Uncharacterized protein family (UPF0497);(source:Araport11)	3.98065	7.96129	0	-Inf	0.000922955
AT5G39130.1	AT5G39130	RmlC-like cupins superfamily protein;(source:Araport11)	3.97007	7.94014	0	-Inf	0.000992991
AT5G26270.1	AT5G26270	transmembrane protein;(source:Araport11)	3.65421	7.30843	0	-Inf	0.00146145
AT1G14940.1	AT1G14940	Polyketide cyclase/dehydrase and lipid transport superfamily protein;(source:Araport11)	3.66479	7.32958	0	-Inf	0.00152935
AT5G44550.1	AT5G44550	Uncharacterized protein family (UPF0497);(source:Araport11)	3.93833	7.87667	0	-Inf	0.0020323
AT2G02580.1	AT2G02580	member of CYP71B	3.93833	7.87667	0	-Inf	0.00203356
AT2G34655.1	AT2G34655	hypothetical protein;(source:Araport11)	3.3172	6.63441	0	-Inf	0.00226825
AT1G20460.1	AT1G20460	NADH-ubiquinone oxidoreductase chain;(source:Araport11)	3.34894	6.69788	0	-Inf	0.00314632
AT4G00070.1	AT4G00070	RING/U-box superfamily protein;(source:Araport11)	2.9802	5.96039	0	-Inf	0.00385089
AT3G19920.1	AT3G19920	BTB/POZ domain protein;(source:Araport11)	2.95904	5.91808	0	-Inf	0.00574635
AT1G72590.1	AT1G72590	Encodes a polyphenol reductase.	2.95904	5.91808	0	-Inf	0.00576231
AT1G15460.1	AT1G15460	Encodes a efflux-type boron transporter. Over-expression improved plant growth under B toxic conditions.	2.65376	5.30753	0	-Inf	0.00610482
AT5G14320.1	AT5G14320	Ribosomal protein S13/S18 family;(source:Araport11)	2.65376	5.30753	0	-Inf	0.0061465
AT5G39190.1	AT5G39190	germin-like protein (GLP2a)	2.66434	5.32868	0	-Inf	0.00625695
AT2G31425.1	AT2G31425	Plant invertase/pectin methylesterase inhibitor superfamily protein;(source:Araport11)	2.64319	5.28637	0	-Inf	0.00673611
AT4G16240.1	AT4G16240	hypothetical protein;(source:Araport11)	2.64319	5.28637	0	-Inf	0.00673611
AT3G04320.1	AT3G04320	Kunitz family trypsin and protease inhibitor protein;(source:Araport11)	2.64319	5.28637	0	-Inf	0.00674333
AT4G18280.1	AT4G18280	glycine-rich cell wall protein-like protein;(source:Araport11)	2.67492	5.34984	0	-Inf	0.00718503
AT1G20180.1	AT1G20180	transmembrane protein (DUF677);(source:Araport11)	2.32733	4.65466	0	-Inf	0.00991502
AT1G65670.1	AT1G65670	a member of the cytochrome P450 gene family. molecular function unknown.	2.31675	4.63351	0	-Inf	0.0103014
AT2G18720.1	AT2G18720	Translation elongation factor EF1A/initiation factor IF2gamma family protein;(source:Araport11)	2.33791	4.67582	0	-Inf	0.0109107
AT1G05510.1	AT1G05510	Protein is tyrosine-phosphorylated and its phosphorylation state is modulated in response to ABA in Arabidopsis thaliana seeds.	3.01193	6.02386	0	-Inf	0.0116292
AT1G15380.1	AT1G15380	Lactoylglutathione lyase / glyoxalase I family protein;(source:Araport11)	3.01193	6.02386	0	-Inf	0.0116292
AT2G41312.1	AT2G41312	Has been identified as a translated small open reading frame by ribosome profiling.	2.30618	4.61235	0	-Inf	0.0123802
AT1G52050.1	AT1G52050	Mannose-binding lectin superfamily protein;(source:Araport11)	2.30618	4.61235	0	-Inf	0.0123921
AT5G22200.1	AT5G22200	Late embryogenesis abundant (LEA) hydroxyproline-rich glycoprotein family;(source:Araport11)	2.30618	4.61235	0	-Inf	0.0123989
AT5G42825.1	AT5G42825	hypothetical protein;(source:Araport11)	1.99032	3.98065	0	-Inf	0.0165882
AT5G59810.1	AT5G59810	Subtilase family protein;(source:Araport11)	1.99032	3.98065	0	-Inf	0.0165923
AT4G17215.1	AT4G17215	Pollen Ole e 1 allergen and extensin family protein;(source:Araport11)	1.99032	3.98065	0	-Inf	0.0165957
AT4G36710.1	AT4G36710	GRAS family transcription factor;(source:Araport11)	2.0009	4.0018	0	-Inf	0.0172341
AT2G34350.1	AT2G34350	Nodulin-like / Major Facilitator Superfamily protein;(source:Araport11)	2.0009	4.0018	0	-Inf	0.0172604
AT3G13900.1	AT3G13900	Encodes a member of the P4 subfamily of P-type ATPases expressed in the pollen plasma membrane. Double mutants with ALA6 display pollen and pollen tube defects.	2.0009	4.0018	0	-Inf	0.0172631
AT1G54020.2	AT1G54020	GDSL-motif esterase/acyltransferase/lipase. Enzyme group with broad substrate specificity that may catalyze acyltransfer or hydrolase reactions with lipid and non-lipid substrates.	1.97975	3.95949	0	-Inf	0.0185119
AT3G15830.1	AT3G15830	phosphatidic acid phosphatase-related / PAP2-like protein;(source:Araport11)	1.97975	3.95949	0	-Inf	0.0185323
AT3G46810.1	AT3G46810	Cysteine/Histidine-rich C1 domain family protein;(source:Araport11)	1.66389	3.32778	0	-Inf	0.0270417
AT2G18735.1	AT2G18735	other_RNA;(source:Araport11)	1.66389	3.32778	0	-Inf	0.02708
AT3G19615.1	AT3G19615	beta-1,4-xylosidase;(source:Araport11)	1.66389	3.32778	0	-Inf	0.02708
AT3G58850.1	AT3G58850	Encodes PHYTOCHROME RAPIDLY REGULATED2 (PAR2), an atypical basic helix-loop-helix (bHLP) protein. Closely related to PAR1 (At2g42870). Up regulated after simulated shade perception. Acts in the nucleus to control plant development and as a negative regulator of shade avoidance response. Functions as transcriptional repressor of auxin-responsive genes SAUR15 (AT4G38850) and SAUR68 (AT1G29510).	1.66389	3.32778	0	-Inf	0.0271244
AT3G59190.1	AT3G59190	F-box/RNI-like superfamily protein;(source:Araport11)	1.66389	3.32778	0	-Inf	0.0271244
AT5G07500.1	AT5G07500	Encodes an embryo-specific zinc finger transcription factor required for heart-stage embryo formation.	1.66389	3.32778	0	-Inf	0.0271244
AT5G44568.1	AT5G44568	transmembrane protein;(source:Araport11)	1.66389	3.32778	0	-Inf	0.0271326
AT5G58840.1	AT5G58840	Subtilase family protein;(source:Araport11)	1.65331	3.30663	0	-Inf	0.0284367
AT4G19645.1	AT4G19645	TRAM, LAG1 and CLN8 (TLC) lipid-sensing domain containing protein;(source:Araport11)	1.65331	3.30663	0	-Inf	0.0284723
AT3G06125.1	AT3G06125	Unknown gene The mRNA is cell-to-cell mobile.	1.65331	3.30663	0	-Inf	0.0285081
AT1G64295.1	AT1G64295	F-box associated ubiquitination effector family protein;(source:Araport11)	1.65331	3.30663	0	-Inf	0.0285139
AT1G11572.1	AT1G11572	Encodes a Plant thionin family protein	1.65331	3.30663	0	-Inf	0.0285235
AT1G05450.2	AT1G05450	Encodes a Protease inhibitor/seed storage/LTP family protein	1.65331	3.30663	0	-Inf	0.028533
AT1G11925.1	AT1G11925	Encodes a Stigma-specific Stig1 family protein	1.32688	2.65376	0	-Inf	0.0482863
AT1G34640.1	AT1G34640	peptidase;(source:Araport11)	1.32688	2.65376	0	-Inf	0.0482863
AT2G01580.1	AT2G01580	transmembrane protein;(source:Araport11)	1.32688	2.65376	0	-Inf	0.0482863
AT2G30220.1	AT2G30220	GDSL-motif esterase/acyltransferase/lipase. Enzyme group with broad substrate specificity that may catalyze acyltransfer or hydrolase reactions with lipid and non-lipid substrates.	1.32688	2.65376	0	-Inf	0.0482863
AT2G44840.1	AT2G44840	encodes a member of the ERF (ethylene response factor) subfamily B-3 of ERF/AP2 transcription factor family. The protein contains one AP2 domain. There are 18 members in this subfamily including ATERF-1, ATERF-2, AND ATERF-5. The mRNA is cell-to-cell mobile.	1.32688	2.65376	0	-Inf	0.0482863
AT3G06750.1	AT3G06750	hydroxyproline-rich glycoprotein family protein;(source:Araport11)	1.32688	2.65376	0	-Inf	0.0482863
AT3G49820.1	AT3G49820	hypothetical protein;(source:Araport11)	1.32688	2.65376	0	-Inf	0.0482863
AT4G37810.1	AT4G37810	EPIDERMAL PATTERNING FACTOR-like protein;(source:Araport11)	1.32688	2.65376	0	-Inf	0.0482863
AT5G05435.1	AT5G05435	Potential natural antisense gene, locus overlaps with AT5G05430	1.32688	2.65376	0	-Inf	0.0482863
AT5G47300.1	AT5G47300	F-box and associated interaction domains-containing protein;(source:Araport11)	1.32688	2.65376	0	-Inf	0.0482863
AT5G53230.1	AT5G53230	hypothetical protein (DUF295);(source:Araport11)	1.32688	2.65376	0	-Inf	0.0482863
AT5G53650.1	AT5G53650	ABC transporter A family protein;(source:Araport11)	1.32688	2.65376	0	-Inf	0.0482863
AT2G30770.1	AT2G30770	putative cytochrome P450	56.3993	111.921	0.877979	-6.99407	7.54382e-37
AT5G09480.1	AT5G09480	hydroxyproline-rich glycoprotein family protein;(source:Araport11)	21.439	42.4391	0.438989	-6.59506	1.46149e-14
AT1G02205.3	AT1G02205	Expression of the CER1 gene associated with production of stem epicuticular wax and pollen fertility. Biochemical studies showed that cer1 mutants are blocked in the conversion of stem wax C30 aldehydes to C29 alkanes, and they also lack the secondary alcohols and ketones. These suggested the CER1 protein is an aldehyde decarbonylase, but the exact molecular function of this protein remains to be…	55.0757	108.974	1.1779	-6.53162	2.65518e-35
AT4G25700.1	AT4G25700	Converts beta-carotene to zeaxanthin via cryptoxanthin.	20.3963	40.3535	0.438989	-6.52237	1.39519e-13
AT2G15220.1	AT2G15220	Plant basic secretory protein (BSP) family protein;(source:Araport11)	36.8119	72.7458	0.877979	-6.37253	3.2744e-24
AT4G27150.1	AT4G27150	seed storage albumin 2;(source:Araport11)	31.3124	61.8164	0.808445	-6.2567	5.69496e-21
AT2G43610.1	AT2G43610	Chitinase family protein;(source:Araport11)	630.513	1244.7	16.3297	-6.25215	6.56329e-254
AT2G41850.1	AT2G41850	ADPG2.	101.139	199.622	2.65572	-6.23202	1.80245e-62
AT3G48580.1	AT3G48580	xyloglucan endotransglucosylase/hydrolase 11;(source:Araport11)	216.783	427.238	6.32849	-6.07703	1.14304e-132
AT5G54370.1	AT5G54370	Late embryogenesis abundant (LEA) protein-like protein;(source:Araport11)	126.969	249.895	4.04222	-5.95003	3.52624e-79
AT5G09530.1	AT5G09530	The gene encodes a unique protein which contains 36 repeats of a unique pentapeptide (Pro-Glu-Leu|Ile|Val-Pro-Lys). It has been shown tobe involved in growth and development.	161.64	317.759	5.52004	-5.84711	2.82566e-99
AT4G29690.1	AT4G29690	Alkaline-phosphatase-like family protein;(source:Araport11)	189.41	372.074	6.74569	-5.78548	1.68218e-107
AT3G52780.1	AT3G52780	Purple acid phosphatases superfamily protein;(source:Araport11)	32.8663	64.5547	1.1779	-5.77623	8.41245e-21
AT2G19970.1	AT2G19970	CAP (Cysteine-rich secretory proteins, Antigen 5, and Pathogenesis-related 1 protein) superfamily protein;(source:Araport11)	63.4431	124.6	2.28627	-5.76817	1.2734e-36
AT2G43570.1	AT2G43570	chitinase;(source:Araport11)	35.9357	70.5545	1.31697	-5.74345	7.10652e-22
AT5G58860.1	AT5G58860	Encodes a member of the CYP86A subfamily of cytochrome p450 genes. Expressed significantly only in root tissue.	33.5116	65.7758	1.24743	-5.72052	4.35494e-21
AT1G23760.1	AT1G23760	Encodes aromatic rich glycoprotein JP630.	92.0746	180.707	3.44238	-5.7141	3.24137e-53
AT2G34080.1	AT2G34080	Cysteine proteinases superfamily protein;(source:Araport11)	72.0561	141.387	2.72526	-5.69711	1.3228e-42
AT1G01900.1	AT1G01900	Encodes AtSBT1.1, a subtilisin-like serine protease. Cleaves the phytosulfokine AtPSK4, a growth promoting peptide.	11.4557	22.4724	0.438989	-5.67782	3.14054e-07
AT2G38540.1	AT2G38540	Non-specific lipid transfer protein. Binds calmodulin in a Ca2+-independent manner. Localized to the cell wall. Specifically expressed in L1 epidermal layer. Predicted to be a member of PR-14 pathogenesis-related protein family with the following members: At2g38540/LTP1, At2g38530/LTP2, At5g59320/LTP3, At5g59310/LTP4, At3g51600/LTP5, At3g08770/LTP6, At2g15050/LTP7, At2g18370/LTP8, At2g15325/LTP9,…	165.227	324.055	6.39802	-5.66247	1.02927e-99
AT1G17030.1	AT1G17030	hypothetical protein;(source:Araport11)	9.44117	18.5129	0.369455	-5.64699	5.81981e-06
AT5G59320.1	AT5G59320	Predicted to encode a PR (pathogenesis-related) protein. Belongs to the lipid transfer protein (PR-14) family with the following members: At2g38540/LTP1, At2g38530/LTP2, At5g59320/LTP3, At5g59310/LTP4, At3g51600/LTP5, At3g08770/LTP6, At2g15050/LTP7, At2g18370/LTP8, At2g15325/LTP9, At5g01870/LTP10, At4g33355/LTP11, At3g51590/LTP12, At5g44265/LTP13, At5g62065/LTP14, At4g08530/LTP15. The mRNA is cel…	207.051	405.857	8.2453	-5.62125	8.20296e-119
AT3G04720.1	AT3G04720	Encodes a protein similar to the antifungal chitin-binding protein hevein from rubber tree latex. mRNA levels increase in response to ethylene and turnip crinkle virus infection. The mRNA is cell-to-cell mobile.	46.012	90.0376	1.98634	-5.50234	1.62294e-27
AT5G06090.1	AT5G06090	putative sn-glycerol-3-phosphate 2-O-acyltransferase	8.46187	16.5543	0.369455	-5.48566	1.95079e-05
AT1G55240.1	AT1G55240	proteinase inhibitor I4, serpin (DUF716);(source:Araport11)	8.46187	16.5543	0.369455	-5.48566	1.95381e-05
AT1G74010.1	AT1G74010	Calcium-dependent phosphotriesterase superfamily protein;(source:Araport11)	41.7865	81.6561	1.91681	-5.41278	2.20041e-24
AT4G27170.1	AT4G27170	seed storage albumin 4;(source:Araport11)	24.1539	47.1995	1.10837	-5.41227	1.77204e-14
AT1G09380.1	AT1G09380	nodulin MtN21-like transporter family protein	15.618	30.4971	0.73891	-5.36713	3.40161e-09
AT3G21680.1	AT3G21680	hypothetical protein;(source:Araport11)	9.23412	18.0293	0.438989	-5.36001	1.70582e-05
AT1G01180.1	AT1G01180	S-adenosyl-L-methionine-dependent methyltransferases superfamily protein;(source:Araport11)	9.17066	17.9023	0.438989	-5.34982	7.61882e-06
AT3G43720.1	AT3G43720	Bifunctional inhibitor/lipid-transfer protein/seed storage 2S albumin superfamily protein;(source:Araport11)	50.5944	98.694	2.49487	-5.30593	3.10679e-29
AT3G14362.1	AT3G14362	ROTUNDIFOLIA like 10;(source:Araport11)	76.1055	148.399	3.81184	-5.28285	1.71977e-41
AT5G01870.1	AT5G01870	Predicted to encode a PR (pathogenesis-related) protein. Belongs to the lipid transfer protein (PR-14) family with the following members: At2g38540/LTP1, At2g38530/LTP2, At5g59320/LTP3, At5g59310/LTP4, At3g51600/LTP5, At3g08770/LTP6, At2g15050/LTP7, At2g18370/LTP8, At2g15325/LTP9, At5g01870/LTP10, At4g33355/LTP11, At3g51590/LTP12, At5g44265/LTP13, At5g62065/LTP14, At4g08530/LTP15.	534.918	1042.7	27.1394	-5.26378	1.77405e-215
AT5G40420.1	AT5G40420	Encodes oleosin2, a protein found in oil bodies, involved in seed lipid accumulation. Suppression of OLEO1 (and OLEO2) resulted in an aberrant phenotype of embryo cells that contain unusually large oilbodies that are not normally observed in seeds. Changes in the size of oilbodies caused disruption of storage organelles, altering accumulation of lipids and proteins and causing delay in germinatio…	14.2488	27.7587	0.73891	-5.2314	5.67899e-08
AT4G25240.1	AT4G25240	Encodes GPI-anchored SKU5-like protein.	84.9576	165.504	4.41168	-5.22939	4.40107e-48
AT1G68530.1	AT1G68530	Encodes KCS6, a member of the 3-ketoacyl-CoA synthase family involved in the biosynthesis of VLCFA (very long chain fatty acids).	357.027	695.347	18.7073	-5.21606	3.02891e-155
AT1G33600.1	AT1G33600	Leucine-rich repeat (LRR) family protein;(source:Araport11)	14.9788	29.1491	0.808445	-5.17216	4.743e-09
AT2G38530.1	AT2G38530	Involved in lipid transfer between membranes and plays a role in maintaining the integrity of the cuticle-cell wall interface. Belongs to a family of Lipid transfer proteins. Sequence similarity to other plant/Arabidopsis LPT genes but highest similarity to LPT1. Stress and pathogen-inducible motifs found in the upstream region. Expressed in flower, leaves and siliques but absent in roots. Predic…	344.524	670.245	18.8028	-5.15567	4.42253e-165
AT2G43480.1	AT2G43480	Peroxidase superfamily protein;(source:Araport11)	22.5384	43.8294	1.24743	-5.13486	2.36589e-13
AT1G05675.1	AT1G05675	UDP-Glycosyltransferase superfamily protein;(source:Araport11)	6.51386	12.6583	0.369455	-5.09854	0.000312395
AT4G11650.1	AT4G11650	osmotin-like protein	205.449	399.071	11.8267	-5.07652	1.58216e-111
AT2G25940.1	AT2G25940	Encodes a vacuolar processing enzyme belonging to a novel group of cysteine proteinases that is expressed in vegetative organs and is upregulated in association with various types of cell death and under stressed conditions.	13.9995	27.1905	0.808445	-5.07181	2.47865e-08
AT3G44540.1	AT3G44540	Encodes a member of the eight-member gene family encoding alcohol-forming fatty acyl-CoA reductases (FARs) identified in Arabidopsis thaliana. Three of the FARs, FAR1 (At5g22500), FAR4 (At3g44540) and FAR5 (At3g44550), are shown to generate the fatty alcohols found in root, seed coat, and wound-induced leaf tissue. The mRNA is cell-to-cell mobile.	20.0811	38.9843	1.1779	-5.04861	2.41206e-11
AT1G73260.1	AT1G73260	Encodes a trypsin inhibitor involved in modulating programmed cell death in plant-pathogen interactions.	34.877	67.6287	2.12541	-4.99182	1.12938e-19
AT1G74000.1	AT1G74000	encodes a protein similar to strictosidine synthase, which is involved in the production of monoterpene indole alkaloids. This gene belongs to a family of 13 members in Arabidopsis.	18.1301	35.1518	1.10837	-4.98709	8.67682e-10
AT5G06860.1	AT5G06860	Encodes a polygalacturonase inhibiting protein involved in defense response. PGIPs inhibit the function of cell wall pectin degrading enzymes such as those produced by fungal pathogens. PGIP1 is induced by fungal infection. Suppressed in the proton sensitive stop1-mutant, but the transcription level was recovered by transformation of STOP2. Knockout mutant showed severe damage in the root tip in …	88.2668	171.083	5.45051	-4.97216	1.08134e-46
AT1G03880.1	AT1G03880	Protein is tyrosine-phosphorylated and its phosphorylation state is modulated in response to ABA in Arabidopsis thaliana seeds.	18.8071	36.4364	1.1779	-4.95109	1.34554e-10
AT1G30890.1	AT1G30890	Integral membrane HRF1 family protein;(source:Araport11)	5.83984	11.3102	0.369455	-4.93608	0.000700886
AT4G25310.1	AT4G25310	2-oxoglutarate (2OG) and Fe(II)-dependent oxygenase superfamily protein;(source:Araport11)	5.82926	11.2891	0.369455	-4.93338	0.000720104
AT3G42890.1	AT3G42890	transposable_element_gene;(source:Araport11);non-LTR retrotransposon family (LINE), has a 1.4e-10 P-value blast match to GB:NP_038605 L1 repeat, Tf subfamily, member 30 (LINE-element) (Mus musculus);(source:TAIR10)	5.81869	11.2679	0.369455	-4.93068	0.000783003
AT1G65790.1	AT1G65790	An alternatively spliced gene that encodes a functional transmembrane receptor serine/threonine kinase, alternate form may not have transmembrane domain.	12.6514	24.4944	0.808445	-4.92116	2.39025e-07
AT5G19110.1	AT5G19110	Eukaryotic aspartyl protease family protein;(source:Araport11)	223.334	432.394	14.2739	-4.9209	2.82972e-117
AT5G14130.1	AT5G14130	Peroxidase superfamily protein;(source:Araport11)	6.82217	13.2054	0.438989	-4.91079	0.000233328
AT5G28510.1	AT5G28510	beta glucosidase 24;(source:Araport11)	30.9991	59.9424	2.05588	-4.86575	4.72199e-17
AT1G48750.1	AT1G48750	Bifunctional inhibitor/lipid-transfer protein/seed storage 2S albumin superfamily protein;(source:Araport11)	5.51341	10.6574	0.369455	-4.85031	0.00120143
AT1G52910.1	AT1G52910	fiber (DUF1218);(source:Araport11)	6.51689	12.5948	0.438989	-4.8425	0.00036616
AT5G56960.1	AT5G56960	basic helix-loop-helix (bHLH) DNA-binding family protein;(source:Araport11)	12.3915	23.905	0.877979	-4.76698	9.55709e-07
AT1G26820.1	AT1G26820	Encodes ribonuclease RNS3.	5.1764	9.98335	0.369455	-4.75605	0.00195587
AT1G22880.1	AT1G22880	cellulase 5;(source:Araport11)	170.585	328.583	12.5874	-4.7062	5.39618e-88
AT4G15160.1	AT4G15160	Bifunctional inhibitor/lipid-transfer protein/seed storage 2S albumin superfamily protein;(source:Araport11)	865.385	1666.6	64.1671	-4.69893	5.76264e-208
AT1G08430.1	AT1G08430	Encodes a Al-activated malate efflux transporter. It is essential for aluminum tolerance but does not represent the major Al tolerance QTL. Staurosporine and calyculin A both block all changes in AtALMT1 gene expression (as a result malate release is totally inhibited). AtALMT1 transcription was clearly induced by indole-3-acetic acid, abscisic acid, low pH, hydrogen peroxide and flg22. STOP1 and…	105.903	203.814	7.99313	-4.67235	1.86777e-46
AT5G50720.1	AT5G50720	Encodes one of five HVA22 homologs in Arabidopsis. HVA22 is an ABA- and stress-inducible gene first isolated from barley. Members of this gene family have only been found in eukaryotes. AtHVA22e mRNA is upregulated to varying degrees in response to cold stress, salt stress, ABA treatment or dehydration.	4.87112	9.37279	0.369455	-4.66501	0.0038208
AT1G33590.1	AT1G33590	Leucine-rich repeat (LRR) family protein;(source:Araport11)	255.516	491.261	19.7721	-4.63495	7.02925e-126
AT5G19230.1	AT5G19230	Glycoprotein membrane precursor GPI-anchored;(source:Araport11)	5.57991	10.7208	0.438989	-4.61009	0.00486725
AT5G20230.1	AT5G20230	Encodes a Al-stress-induced gene. Along with TCF, it promotes lignin biosynthesis in response to cold stress. The mRNA is cell-to-cell mobile.	33.1942	63.7326	2.65572	-4.58486	6.41869e-17
AT1G56680.1	AT1G56680	Chitinase family protein;(source:Araport11)	180.717	346.951	14.4825	-4.58235	5.25028e-90
AT2G04160.1	AT2G04160	isolated from differential screening of a cDNA library from auxin-treated root culture. encodes a protein similar to subtilisin-like serine protease which is believed to be active outside the plant cell.	145.514	279.34	11.6877	-4.57896	2.1302e-75
AT1G17860.1	AT1G17860	Kunitz family trypsin and protease inhibitor protein;(source:Araport11)	14.627	28.0761	1.1779	-4.57505	1.29101e-07
AT3G28740.1	AT3G28740	Encodes a member of the cytochrome p450 family. Expression is upregulated in response to cis-jasmonate treatment. Overexpression induces synthesis of volatile compounds that affect chemical ecology and insect interactions.	49.399	94.7557	4.04222	-4.55099	1.42437e-25
AT4G14630.1	AT4G14630	germin-like protein with N-terminal signal sequence that may target it to the vacuole, plasma membrane and/or outside the cell. The mRNA is cell-to-cell mobile.	8.98361	17.2283	0.73891	-4.54324	6.91765e-05
AT4G00080.1	AT4G00080	Plant invertase/pectin methylesterase inhibitor superfamily protein;(source:Araport11)	161.656	309.986	13.3264	-4.53985	1.71365e-79
AT3G22360.1	AT3G22360	encodes an alternative oxidase whose expression is limited to flowers and floral buds.	4.48123	8.593	0.369455	-4.53969	0.00567042
AT5G37660.2	AT5G37660	Encodes a plasmodesmal protein that may be involved in the intercellular movement of molecules through the plasmodesmata. The protein has two DUF26 domains and a single transmembrane domain.	4.48123	8.593	0.369455	-4.53969	0.00567123
AT5G52390.1	AT5G52390	PAR1 protein;(source:Araport11)	44.3389	85.0051	3.67277	-4.53261	9.33894e-23
AT2G34930.1	AT2G34930	disease resistance family protein / LRR family protein;(source:Araport11)	99.9876	191.66	8.31483	-4.52672	1.11655e-50
AT3G55090.1	AT3G55090	Belongs to a clade of five Arabidopsis thaliana ABCG half-transporters that are required for synthesis of an effective suberin barrier in roots and seed coats (ABCG2, ABCG6, and ABCG20) and for synthesis of an intact pollen wall (ABCG1 and ABCG16).	35.2075	67.4594	2.95564	-4.51248	1.65281e-13
AT1G16905.1	AT1G16905	Curculin-like (mannose-binding) lectin family protein;(source:Araport11)	5.21117	9.98335	0.438989	-4.50727	0.00279156
AT1G11200.1	AT1G11200	organic solute transporter ostalpha protein (DUF300);(source:Araport11)	13.8789	26.5799	1.1779	-4.49605	1.54215e-07
AT4G27560.1	AT4G27560	UDP-Glycosyltransferase superfamily protein;(source:Araport11)	9.41885	18.0293	0.808445	-4.47905	4.57148e-05
AT5G57800.1	AT5G57800	encodes a transmembrane protein with similarity to the sterol desaturase family at the N-terminus and to the short-chain dehydrogenase/reductase family at the C-terminus. Mutant analyses indicate this protein is involved in cuticle membrane and wax biosynthesis. The mRNA is cell-to-cell mobile.	642.555	1229.81	55.3001	-4.47501	5.85851e-135
AT2G40475.1	AT2G40475	hypothetical protein;(source:Araport11)	9.35539	17.9023	0.808445	-4.46885	2.56265e-05
AT2G43510.1	AT2G43510	Member of the defensin-like (DEFL) family. Encodes putative trypsin inhibitor protein which may function in defense against herbivory.	18.7002	35.7835	1.61689	-4.468	7.45782e-10
AT3G20590.1	AT3G20590	Late embryogenesis abundant (LEA) hydroxyproline-rich glycoprotein family;(source:Araport11)	56.56	108.13	4.98974	-4.43766	9.4987e-27
AT5G51500.1	AT5G51500	Plant invertase/pectin methylesterase inhibitor superfamily;(source:Araport11)	4.18653	8.0036	0.369455	-4.43718	0.00697723
AT1G01120.1	AT1G01120	Encodes a condensing enzyme KCS1 (3-ketoacyl-CoA synthase 1) which is involved in the critical fatty acid elongation process in wax biosynthesis.	108.347	206.994	9.70134	-4.41526	1.96391e-54
AT2G30750.1	AT2G30750	putative cytochrome P450	18.0368	34.4566	1.61689	-4.41349	1.7734e-09
AT2G17500.1	AT2G17500	Auxin efflux carrier family protein;(source:Araport11)	31.8976	60.9308	2.86432	-4.41091	7.22832e-17
AT5G07000.1	AT5G07000	Encodes a member of the sulfotransferase family of proteins. Although it has 85% amino acid identity with ST2A (At5g07010), this protein is not able to transfer a sulfate group to 11- or 12-hydroxyjasmonic acid in vitro. It may be able to act on structurally related jasmonates.	9.7589	18.6398	0.877979	-4.40806	5.62669e-05
AT3G51600.1	AT3G51600	Predicted to encode a PR (pathogenesis-related) protein. Belongs to the lipid transfer protein (PR-14) family with the following members: At2g38540/LTP1, At2g38530/LTP2, At5g59320/LTP3, At5g59310/LTP4, At3g51600/LTP5, At3g08770/LTP6, At2g15050/LTP7, At2g18370/LTP8, At2g15325/LTP9, At5g01870/LTP10, At4g33355/LTP11, At3g51590/LTP12, At5g44265/LTP13, At5g62065/LTP14, At4g08530/LTP15.	33.0098	63.0163	3.00339	-4.39106	1.24537e-15
AT4G19030.1	AT4G19030	an aquaporin whose expression level is reduced by ABA, NaCl, dark, and desiccation. is expressed at relatively low levels under normal conditions. Also functions in arsenite transport and tolerance.	49.9694	95.3662	4.57253	-4.38241	5.45593e-21
AT2G46740.1	AT2G46740	Encodes a homolog of rat L-gulono-1,4-lactone (L-GulL) oxidase that is involved in the biosynthesis of L-ascorbic acid.	12.8044	24.431	1.1779	-4.37442	1.92378e-06
AT1G15405.1	AT1G15405	other_RNA;(source:Araport11)	5298.49	10107.2	489.83	-4.36695	1.10689e-97
AT3G09390.1	AT3G09390	metallothionein, binds to and detoxifies excess copper and other metals, limiting oxidative damage	20.4612	39.0055	1.91681	-4.3469	1.19385e-09
AT1G45201.1	AT1G45201	Target of AtGRP7 regulation.	8.4184	16.0284	0.808445	-4.30933	0.000164826
AT1G74020.1	AT1G74020	Encodes AtSS-2 strictosidine synthase.	75.6584	144.041	7.276	-4.30719	2.73384e-36
AT4G08695.1	AT4G08695	pseudogene of ribosomal protein L2;(source:Araport11)	3.83894	7.30843	0.369455	-4.30609	0.0106796
AT3G07390.1	AT3G07390	isolated from differential screening of a cDNA library from auxin-treated root culture. sequence does not show homology to any known proteins and is predicted to be extracellular. The mRNA is cell-to-cell mobile.	222.124	422.837	21.4108	-4.30369	1.14897e-104
AT2G41810.1	AT2G41810	imidazolonepropionase (Protein of unknown function, DUF642);(source:Araport11)	57.6639	109.669	5.65911	-4.27643	4.79424e-27
AT1G56710.1	AT1G56710	Pectin lyase-like superfamily protein;(source:Araport11)	29.8785	56.8232	2.93386	-4.27561	3.71796e-15
AT5G23820.1	AT5G23820	ML3 can be modified by NEDD8 and ubiquitin. ML3 expression is regulated by NAI1. ML3 expression is regulated by MeJA, ethylene and wounding. ml3-3 is more susceptible against infections with Alternaria brassicicola and more resistant against infections with Pseudomonas syringae DC3000.	85.5143	162.575	8.4539	-4.26534	4.26613e-41
AT5G17190.1	AT5G17190	B-cell receptor-associated-like protein;(source:Araport11)	15.6323	29.7173	1.54736	-4.26343	2.05742e-07
AT1G06990.1	AT1G06990	GDSL-motif esterase/acyltransferase/lipase. Enzyme group with broad substrate specificity that may catalyze acyltransfer or hydrolase reactions with lipid and non-lipid substrates.	23.0896	43.8929	2.28627	-4.26292	1.77268e-11
AT1G64940.1	AT1G64940	member of CYP89A	46.0416	87.5107	4.57253	-4.2584	1.00337e-19
AT1G22570.1	AT1G22570	Major facilitator superfamily protein;(source:Araport11)	82.5447	156.844	8.2453	-4.24962	7.47968e-36
AT2G38480.1	AT2G38480	Uncharacterized protein family (UPF0497);(source:Araport11)	7.30914	13.8794	0.73891	-4.2314	0.000800725
AT4G28250.1	AT4G28250	putative beta-expansin/allergen protein. Naming convention from the Expansin Working Group (Kende et al, 2004. Plant Mol Bio). Involved in the formation of nematode-induced syncytia in roots of Arabidopsis thaliana.	18.9136	35.9104	1.91681	-4.22762	2.54974e-09
AT2G07807.1	AT2G07807	Pseudogene of ATMG01060	7.28799	13.8371	0.73891	-4.22699	0.00156527
AT2G22640.1	AT2G22640	Component of the WAVE protein complex which act as activators of ARP2/3 complex involved in actin nucleation. Required for trichome morphogenesis. Required for accumulation of SCAR1 protein in vivo. Selectively stabilizes SCAR2.	4.24245	8.04591	0.438989	-4.196	0.0234569
AT2G26250.1	AT2G26250	epidermis-specific, encodes KCS10, a putative 3-ketoacyl-CoA synthase. probably involved in the synthesis of long-chain lipids found in the cuticle.	606.887	1150.53	63.2455	-4.18519	1.29912e-163
AT5G28490.1	AT5G28490	Encodes a nuclear protein that mediates light regulation of seedling development in a phytochrome-dependent manner.	4.20014	7.96129	0.438989	-4.18074	0.007996
AT4G34720.1	AT4G34720	vacuolar H+-pumping ATPase 16 kDa proteolipid (ava-p1)	15.457	29.2972	1.61689	-4.17947	1.04629e-07
AT3G58550.1	AT3G58550	Bifunctional inhibitor/lipid-transfer protein/seed storage 2S albumin superfamily protein;(source:Araport11)	12.5793	23.8416	1.31697	-4.17819	4.1449e-06
AT5G59530.1	AT5G59530	2-oxoglutarate (2OG) and Fe(II)-dependent oxygenase superfamily protein;(source:Araport11)	4.17898	7.91898	0.438989	-4.17306	0.00832362
AT2G43590.1	AT2G43590	Chitinase family protein;(source:Araport11)	3.50193	6.63441	0.369455	-4.1665	0.0165821
AT1G05970.2	AT1G05970	RNA-binding (RRM/RBD/RNP motifs) family protein;(source:Araport11)	3.50193	6.63441	0.369455	-4.1665	0.0165957
AT4G34250.1	AT4G34250	Encodes KCS16, a member of the 3-ketoacyl-CoA synthase family involved in the biosynthesis of VLCFA (very long chain fatty acids).	278.946	528.096	29.7952	-4.14765	3.32334e-114
AT1G30760.1	AT1G30760	Encodes a BBE-like enzyme that acts in monolignol metabolism by catalyzing the oxidation of aromatic allylic alcohols, such as coumaryl-, sinapyl-, and coniferyl alcohol, to the corresponding aldehydes. The mRNA is cell-to-cell mobile.	210.697	398.757	22.6365	-4.13879	1.29832e-95
AT2G33230.1	AT2G33230	Encodes a flavin monooxygenase gene which belongs to the tryptophan-dependent auxin biosynthetic pathway and enhances drought resistance.	25.9976	49.2004	2.79479	-4.13786	3.72613e-13
AT2G22510.1	AT2G22510	hydroxyproline-rich glycoprotein family protein;(source:Araport11)	27.955	52.8849	3.02518	-4.12776	3.33188e-11
AT5G57500.1	AT5G57500	Galactosyltransferase family protein;(source:Araport11)	14.8676	28.1184	1.61689	-4.12022	1.84896e-06
AT2G41800.1	AT2G41800	Encodes a DUF642 cell wall protein that is highly induced during the M/G1 phases of the cell cycle and is involved in hypocotyl cell elongation.	190.476	359.585	21.3672	-4.07286	2.23645e-77
AT1G44100.1	AT1G44100	amino acid permease 5	24.2037	45.6822	2.72526	-4.06717	2.15558e-11
AT4G13210.2	AT4G13210	Pectin lyase-like superfamily protein;(source:Araport11)	79.4503	149.916	8.98421	-4.06062	5.25843e-34
AT5G16010.1	AT5G16010	3-oxo-5-alpha-steroid 4-dehydrogenase family protein;(source:Araport11)	3.87371	7.30843	0.438989	-4.0573	0.0129977
AT3G27020.1	AT3G27020	Arabidopsis thaliana metal-nicotianamine transporter YSL6	26.386	49.7686	3.00339	-4.05057	1.46497e-11
AT5G35940.1	AT5G35940	Mannose-binding lectin superfamily protein;(source:Araport11)	16.1722	30.4971	1.84728	-4.0452	5.81248e-07
AT5G61820.1	AT5G61820	stress up-regulated Nod 19 protein;(source:Araport11)	112.831	212.679	12.9829	-4.034	1.57476e-44
AT5G52050.1	AT5G52050	MATE efflux family protein;(source:Araport11)	81.1206	152.888	9.35367	-4.0308	6.09554e-36
AT1G76250.1	AT1G76250	transmembrane protein;(source:Araport11)	16.5863	31.2558	1.91681	-4.02734	4.83473e-08
AT1G04040.1	AT1G04040	HAD superfamily, subfamily IIIB acid phosphatase;(source:Araport11)	108.326	204.086	12.5657	-4.02162	7.04016e-50
AT1G05140.1	AT1G05140	Peptidase M50 family protein;(source:Araport11)	3.14377	5.91808	0.369455	-4.00166	0.0478278
AT1G76680.2	AT1G76680	Encodes a member of an alpha/beta barrel fold family of FMN-containing oxidoreductases. One of the closely related 12-oxophytodienoic acid reductases. This enzyme is not expected to participate in jasmonic acid biosynthesis because during in vitro assays, it shows very little activity with the naturally occurring OPDA isomer. Shows activity towards 2,4,6-trinitrotoluene. Expressed predominately i…	17.9223	33.7191	2.12541	-3.98775	2.10252e-08
AT2G45410.1	AT2G45410	LOB domain-containing protein 19;(source:Araport11)	9.93001	18.6821	1.1779	-3.98737	6.34714e-05
AT1G04360.1	AT1G04360	RING/U-box superfamily protein;(source:Araport11)	9.8877	18.5975	1.1779	-3.98082	4.77935e-05
AT1G01300.1	AT1G01300	Eukaryotic aspartyl protease family protein;(source:Araport11)	460.459	865.991	54.9265	-3.97878	8.50861e-157
AT3G54040.1	AT3G54040	PAR1 protein;(source:Araport11)	6.73336	12.6583	0.808445	-3.96879	0.0010832
AT3G45010.1	AT3G45010	serine carboxypeptidase-like 48;(source:Araport11)	203.798	382.604	24.9923	-3.9363	2.15064e-88
AT2G18690.1	AT2G18690	transmembrane protein;(source:Araport11)	125.807	236.185	15.43	-3.93611	3.55223e-55
AT3G43250.1	AT3G43250	coiled-coil protein (DUF572);(source:Araport11)	3.54728	6.65556	0.438989	-3.9223	0.0208824
AT1G02070.1	AT1G02070	zinc ion-binding protein;(source:Araport11)	3.54728	6.65556	0.438989	-3.9223	0.0209062
AT5G64260.1	AT5G64260	EXORDIUM like 2;(source:Araport11)	309.372	579.868	38.8749	-3.89882	5.33424e-119
AT1G53060.1	AT1G53060	Legume lectin family protein;(source:Araport11)	6.40692	12.0054	0.808445	-3.89239	0.00193814
AT2G32510.1	AT2G32510	member of MEKK subfamily	76.1728	142.714	9.6318	-3.88918	6.29391e-33
AT5G65850.1	AT5G65850	F-box and associated interaction domains-containing protein;(source:Araport11)	2.85965	5.34984	0.369455	-3.85602	0.0401361
AT1G24430.1	AT1G24430	HXXXD-type acyl-transferase family protein;(source:Araport11)	6.7787	12.6794	0.877979	-3.85216	0.0037294
AT1G71690.1	AT1G71690	glucuronoxylan 4-O-methyltransferase-like protein (DUF579);(source:Araport11)	2.84907	5.32868	0.369455	-3.85031	0.036348
AT3G11770.1	AT3G11770	RICE1 is a 23kDa protein with 3?- 5? exoribonuclease activity. It is expressed ubiquitously and localized to the cytoplasm. When RICE1 and its paralog RICE2 are knocked down, miRNA levels are decreased. RICE1 interacts with AGO1 and AGO10. It may affect miRNA accumulation by clearing RISC by degrading 5? products of AGO cleavage.	2.84907	5.32868	0.369455	-3.85031	0.0363933
AT5G04200.1	AT5G04200	Encodes a putative metacaspase. Arabidopsis contains three type I MCP genes (MCP1a-c) and six type II MCP genes (MCP2a?f): AtMCP1a/At5g64240, AtMCP1b/At1g02170, AtMCP1c/At4g25110, AtMCP2a/At1g79310, AtMCP2b/At1g79330, AtMCP2c/At1g79320, AtMCP2d/At1g79340, AtMCP2e/At1g16420, AtMCP2f/At5g04200.	2.84907	5.32868	0.369455	-3.85031	0.0364569
AT5G60950.1	AT5G60950	COBRA-like protein 5 precursor;(source:Araport11)	49.9908	93.4923	6.48934	-3.8487	4.37532e-18
AT3G15356.1	AT3G15356	Legume lectin family protein;(source:Araport11)	2.82791	5.28637	0.369455	-3.83881	0.0448883
AT1G29270.1	AT1G29270	transcription factor bHLH35-like protein;(source:Araport11)	2.82791	5.28637	0.369455	-3.83881	0.0449484
AT5G17700.1	AT5G17700	MATE efflux family protein;(source:Araport11)	11.2905	21.1032	1.47782	-3.83592	0.000391157
AT5G38200.1	AT5G38200	Class I glutamine amidotransferase-like superfamily protein;(source:Araport11)	20.2835	37.9113	2.65572	-3.83545	6.78063e-09
AT3G46090.1	AT3G46090	C2H2 and C2HC zinc fingers superfamily protein;(source:Araport11)	5.62409	10.5093	0.73891	-3.83012	0.0220472
AT2G40610.1	AT2G40610	member of Alpha-Expansin Gene Family. Naming convention from the Expansin Working Group (Kende et al, 2004. Plant Mol Bio). Involved in the formation of nematode-induced syncytia in roots of Arabidopsis thaliana.	8.91898	16.6601	1.1779	-3.82211	0.000200635
AT1G68850.1	AT1G68850	Peroxidase superfamily protein;(source:Araport11)	38.1559	71.2526	5.05927	-3.81594	6.52044e-13
AT3G16370.1	AT3G16370	GDSL-motif esterase/acyltransferase/lipase. Enzyme group with broad substrate specificity that may catalyze acyltransfer or hydrolase reactions with lipid and non-lipid substrates. The mRNA is cell-to-cell mobile.	46.3556	86.5435	6.16764	-3.81064	6.99927e-18
AT4G04490.1	AT4G04490	Encodes a cysteine-rich receptor-like protein kinase.	20.953	39.1113	2.79479	-3.80677	1.23499e-09
AT4G36950.1	AT4G36950	member of MEKK subfamily	6.03818	11.2679	0.808445	-3.80093	0.00216189
AT4G01700.1	AT4G01700	Chitinase family protein;(source:Araport11)	50.2357	93.7038	6.76748	-3.79142	9.88486e-22
AT1G01580.1	AT1G01580	Encodes the low-iron-inducible ferric chelate reductase responsible for reduction of iron at the root surface. It is likely to be the major Fe(III) chelate reductase in Arabidopsis iron metabolism. Coordinately regulated with IRT1, the major transporter responsible for high-affinity iron uptake from the soil, at both transcriptional and posttranscriptional levels. Steady state mRNA levels are reg…	18.4863	34.4778	2.49487	-3.78863	2.7821e-08
AT2G43470.1	AT2G43470	zinc finger CCCH domain protein, putative (DUF3755);(source:Araport11)	17.4481	32.5403	2.3558	-3.78794	5.67425e-08
AT5G38030.1	AT5G38030	MATE efflux family protein;(source:Araport11)	116.479	216.977	15.9821	-3.76301	3.07972e-44
AT1G10330.1	AT1G10330	Tetratricopeptide repeat (TPR)-like superfamily protein;(source:Araport11)	3.18911	5.93924	0.438989	-3.75802	0.0280219
AT1G52855.1	AT1G52855	hypothetical protein;(source:Araport11)	3.18911	5.93924	0.438989	-3.75802	0.0280464
AT5G16970.1	AT5G16970	encodes a 2-alkenal reductase (EC 1.3.1.74), plays a key role in the detoxification of reactive carbonyls	17.0899	31.824	2.3558	-3.75583	9.52537e-08
AT2G25610.1	AT2G25610	ATPase, F0/V0 complex, subunit C protein;(source:Araport11)	19.2196	35.7835	2.65572	-3.75212	9.14487e-08
AT1G54000.1	AT1G54000	GDSL-motif esterase/acyltransferase/lipase. Enzyme group with broad substrate specificity that may catalyze acyltransfer or hydrolase reactions with lipid and non-lipid substrates.	151.26	281.592	20.9282	-3.75008	4.36764e-61
AT2G05580.1	AT2G05580	Glycine-rich protein family;(source:Araport11)	5.33997	9.94104	0.73891	-3.74992	0.00718147
AT5G51490.1	AT5G51490	Plant invertase/pectin methylesterase inhibitor superfamily;(source:Araport11)	5.3294	9.91988	0.73891	-3.74685	0.00890731
AT5G50260.1	AT5G50260	Encodes a papain-like cysteine protease involved in tapetal programmed cell death and pollen development.CEP1 is expressed specifically in the tapetum from stages 5 to 11 of anther development. The CEP1 protein first appears as a proenzyme in precursor protease vesicles, and is then transported to the vacuole and transformed into the mature enzyme before rupture of the vacuole. CEP1 was also rele…	40.2739	74.9582	5.58958	-3.74528	1.35485e-17
AT5G44380.1	AT5G44380	FAD-binding Berberine family protein;(source:Araport11)	351.113	652.889	49.3369	-3.7261	4.25373e-127
AT3G61560.2	AT3G61560	Reticulon family protein;(source:Araport11)	11.36	21.1032	1.61689	-3.70617	5.18644e-05
AT5G15160.1	AT5G15160	BNQ2 belongs to a family of atypical non-DNA binding basic helix-loop-helix (bHLH) proteins that heterodimerize with and negatively regulate bHLH transcription factors. Directly and negatively regulated by AP3 and PI in petals.Required for appropriate regulation of flowering time.	10.3218	19.1657	1.47782	-3.69699	0.000503468
AT3G01070.1	AT3G01070	early nodulin-like protein 16;(source:Araport11)	45.2727	84.056	6.48934	-3.69521	2.26215e-14
AT4G27140.1	AT4G27140	seed storage albumin 1;(source:Araport11)	8.19208	15.2063	1.1779	-3.69038	0.000567289
AT3G55360.1	AT3G55360	Enoyl-CoA reductase is involved in all very long chain fatty acids (VLCFA) elongation reactions that are required for cuticular wax, storage lipid and sphingolipid metabolism. The protein is located in the ER, but in contrast to its yeast homolog TSC13 is not particularly enriched in the nuclear envelope-vacuole junction. Mutants in this gene show abnormal organ morphology and stem glossiness. Ce…	42.5188	78.9177	6.11989	-3.68877	2.28152e-15
AT2G03850.1	AT2G03850	Late embryogenesis abundant protein (LEA) family protein;(source:Araport11)	14.2756	26.4953	2.05588	-3.68791	1.5162e-06
AT3G23450.1	AT3G23450	transmembrane protein;(source:Araport11)	101.961	189.07	14.8519	-3.6702	2.24685e-42
AT1G66270.1	AT1G66270	BGLU21 encodes a beta-glucosidase that has a high level of activity against the naturally occuring secondary metabolite scopolin. Recombinant BGLU21 produced in insect cells shows lower levels of activity using the structurally similar substrates esculin (33%) and 4-MU-glucoside (9%). BGLU21 is glycosylated in planta and has a C-terminal ER retention signal. Transcript analysis as well as protein…	582.988	1081.02	84.952	-3.66961	4.20887e-139
AT1G06350.1	AT1G06350	Fatty acid desaturase family protein;(source:Araport11)	11.023	20.4292	1.61689	-3.65934	9.96244e-05
AT4G24340.1	AT4G24340	Phosphorylase superfamily protein;(source:Araport11)	33.9396	62.8894	4.98974	-3.65578	1.37412e-14
AT3G58800.1	AT3G58800	secretion-regulating guanine nucleotide exchange factor;(source:Araport11)	16.4507	30.476	2.42533	-3.65142	1.86289e-07
AT1G04220.1	AT1G04220	Encodes KCS2, a member of the 3-ketoacyl-CoA synthase family involved in the biosynthesis of VLCFA (very long chain fatty acids).	377.217	698.698	55.7349	-3.64802	1.85368e-129
AT5G07310.1	AT5G07310	encodes a member of the ERF (ethylene response factor) subfamily B-4 of ERF/AP2 transcription factor family. The protein contains one AP2 domain. There are 7 members in this subfamily.	8.89332	16.4697	1.31697	-3.64452	0.000410662
AT5G12420.1	AT5G12420	O-acyltransferase (WSD1-like) family protein;(source:Araport11)	24.0956	44.588	3.60323	-3.62929	1.58979e-10
AT2G38390.1	AT2G38390	Peroxidase superfamily protein;(source:Araport11)	78.9448	146.063	11.8267	-3.62646	3.41259e-30
AT1G07590.1	AT1G07590	Tetratricopeptide repeat (TPR)-like superfamily protein;(source:Araport11)	164.423	304.131	24.7141	-3.62129	1.49141e-66
AT5G25180.1	AT5G25180	putative cytochrome P450	5.37474	9.94104	0.808445	-3.62018	0.00525664
AT1G73810.1	AT1G73810	Core-2/I-branching beta-1,6-N-acetylglucosaminyltransferase family protein;(source:Araport11)	27.3301	50.5484	4.11176	-3.61984	3.14912e-11
AT5G50200.3	AT5G50200	Wound-responsive gene 3 (WR3). Encodes a high-affinity nitrate transporter. Up-regulated by nitrate. Involved in jasmonic acid-independent wound signal transduction.	77.432	143.176	11.6877	-3.61473	6.09575e-31
AT5G06320.1	AT5G06320	encodes a protein whose sequence is similar to tobacco hairpin-induced gene (HIN1) and Arabidopsis non-race specific disease resistance gene (NDR1). Expression of this gene is induced by cucumber mosaic virus, spermine and Pseudomonas syringae pv. tomato DC3000. The gene product is localized to the plasma membrane.	139.585	257.899	21.2717	-3.59979	4.86822e-51
AT5G36275.1	AT5G36275	transposable_element_gene;(source:Araport11);gypsy-like retrotransposon family (Athila), has a 4.9e-34 P-value blast match to GB:CAA57397 Athila ORF 1 (Arabidopsis thaliana);(source:TAIR10)	2.87326	5.30753	0.438989	-3.59578	0.0415569
AT3G27660.1	AT3G27660	Encodes oleosin4 (Plant Cell, 2006, 18:1961), a protein found in oil bodies, involved in seed lipid accumulation. Functions in freezing tolerance of seeds. Note: also referred to as OLE3 in Plant Journal 2008, 55:798.	2.87326	5.30753	0.438989	-3.59578	0.0415573
AT2G25890.1	AT2G25890	Oleosin family protein;(source:Araport11)	7.24148	13.3746	1.10837	-3.59299	0.00181865
AT4G00300.1	AT4G00300	AT4G00300 has been split into two loci based on new cDNA evidence provided by Aleksander Riise Hansen of University of Copenhagen: AT4G00300.2 becomes AT4G00300.1; a new locus AT4G00295 is created. See comments field for AT4G00295 annotation.	40.2471	74.3265	6.16764	-3.59109	3.48559e-16
AT4G26790.1	AT4G26790	GDSL-motif esterase/acyltransferase/lipase. Enzyme group with broad substrate specificity that may catalyze acyltransfer or hydrolase reactions with lipid and non-lipid substrates.	7.22032	13.3323	1.10837	-3.58842	0.0016431
AT1G05135.1	AT1G05135	Possibly not a pseudogene based on evidence for transcription (RNA-seq) and translation (Ribo-seq) described in PMID:27791167.	8.55631	15.7956	1.31697	-3.58423	0.000640493
AT5G07190.1	AT5G07190	Gene is expressed preferentially in the embryo and encodes a unique protein of unknown function.	2.8521	5.26522	0.438989	-3.58423	0.0478397
AT4G19460.1	AT4G19460	UDP-Glycosyltransferase superfamily protein;(source:Araport11)	166.147	306.676	25.6181	-3.58148	5.37018e-59
AT2G14960.1	AT2G14960	encodes a protein similar to IAA-amido synthases. Lines carrying an insertion in this gene are hypersensitive to auxin.	264.97	488.967	40.9743	-3.57694	7.70198e-97
AT1G35140.1	AT1G35140	EXL1 is involved in the C-starvation response. Phenotypic changes of an exl1 loss of function mutant became evident only under corresponding experimental conditions. For example, the mutant showed diminished biomass production in a short-day/low light growth regime, impaired survival during extended night, and impaired survival of anoxia stress.	108.824	200.74	16.9078	-3.56957	2.25519e-42
AT1G27950.1	AT1G27950	Encodes LTPG1, a lipid transfer protein with a predicted GPI (glycosylphosphatidylinositol)-anchor domain. Localized in the plasma membrane. Disruption of the LTPG1 gene causes alterations of cuticular lipid composition, but no significant changes on total wax and cutin monomer loads are seen. The mRNA is cell-to-cell mobile.	125.134	230.796	19.4722	-3.56713	2.25014e-43
AT1G56580.1	AT1G56580	Encodes SMALLER WITH VARIABLE BRANCHES (SVB), a protein with a conserved domain of unknown function (DUF538). The trichomes of the SVB mutants are smaller and exhibit branches of variable length and number.	75.5399	139.323	11.7572	-3.56681	1.76069e-29
AT1G64670.1	AT1G64670	Encodes a epidermally expressed extracellular protein that likely functions as an alpha-beta hydrolase and is required for normal cuticle formation. Homozygous mutant plants are dwarfed and have abnormal leaves, collapsed cells, reduced numbers of trichomes. The specific role of BDG is unclear: it may function in cutin biosynthesis or as a cross-linking enzyme in the cell wall itself.	62.6154	115.46	9.77087	-3.56276	4.09621e-24
AT3G20470.1	AT3G20470	encodes a glycine-rich protein that is expressed more abundantly in immature seed pods than in stems and leaves. Expression is not detected in roots or flowers.	42.1728	77.7389	6.60663	-3.55665	9.68439e-16
AT1G11600.1	AT1G11600	member of CYP77B	120.603	222.263	18.9419	-3.55262	7.41399e-42
AT1G67730.1	AT1G67730	Encodes one of the two Arabidopsis homologues to YBR159w encoding a S. cerevisiae beta-ketoacyl reductase (KCR), which catalyzes the first reduction during VLCFA (very long chain fatty acids, >18 carbon) elongation: KCR1 (At1g67730), KCR2 (At1g24470). Complementation of the yeast ybr159Delta mutant demonstrated that the two KCR proteins are divergent and that only AtKCR1 can restore heterologous …	150.584	277.445	23.723	-3.54784	7.69863e-53
AT1G66280.1	AT1G66280	Glycosyl hydrolase superfamily protein;(source:Araport11)	1862.53	3431.56	293.501	-3.54743	1.03857e-121
AT1G64950.1	AT1G64950	member of CYP89A The mRNA is cell-to-cell mobile.	228.338	420.622	36.0541	-3.54429	1.31901e-83
AT3G57030.1	AT3G57030	Calcium-dependent phosphotriesterase superfamily protein;(source:Araport11)	60.9137	112.196	9.6318	-3.54207	1.15336e-23
AT1G65180.1	AT1G65180	Cysteine/Histidine-rich C1 domain family protein;(source:Araport11)	4.65538	8.57184	0.73891	-3.53613	0.0262774
AT3G32980.1	AT3G32980	Peroxidase superfamily protein;(source:Araport11)	214.021	394.039	34.0024	-3.53463	6.72616e-78
AT5G22355.1	AT5G22355	Cysteine/Histidine-rich C1 domain family protein;(source:Araport11)	13.3522	24.579	2.12541	-3.53161	2.07225e-05
AT2G19990.1	AT2G19990	Encodes a PR-1-like protein homolog that is differentially expressed in resistant compared to susceptible cultivars by powdery mildew infection. The deduced amino acid sequence has 24 amino acids comprising the signal peptide and 140 amino acids of the mature peptide (15 kDa). Northern blot analysis showed accumulation of the corresponding mRNA 12 h after inoculation of resistant barley cultivars…	8.27219	15.2274	1.31697	-3.53138	0.0008558
AT1G15580.1	AT1G15580	auxin induced protein	26.6727	49.0946	4.25083	-3.52975	4.97076e-10
AT1G06080.1	AT1G06080	Encodes a protein homologous to delta 9 acyl-lipid desaturases of cyanobacteria and acyl-CoA desaturases of yeast and mammals. expression down-regulated by cold temperature. It is involved in the desaturation of VLCFAs to make monounsaturated VLCFAs.	376.758	693.322	60.1944	-3.52582	1.48384e-123
AT1G71140.1	AT1G71140	MATE efflux family protein;(source:Araport11)	72.3394	133.108	11.5704	-3.52409	1.75221e-20
AT1G55210.1	AT1G55210	Disease resistance-responsive (dirigent-like protein) family protein;(source:Araport11)	30.3004	55.7502	4.85067	-3.52272	9.30805e-13
AT2G43870.1	AT2G43870	Pectin lyase-like superfamily protein;(source:Araport11)	5.04831	9.28817	0.808445	-3.52217	0.00833601
AT3G11430.1	AT3G11430	sn-glycerol-3-phosphate 2-O-acyltransferas, involved in the biosynthesis of suberin polyester.	11.8682	21.8195	1.91681	-3.50884	0.000107544
AT4G15396.1	AT4G15396	a member of the cytochrome P450 family. molecular function unknown.	11.8682	21.8195	1.91681	-3.50884	0.000107563
AT1G01600.1	AT1G01600	Encodes a member of the CYP86A subfamily of cytochrome p450 genes. Expressed significantly at highest level in mature stems and flowers.	19.5585	35.9527	3.16424	-3.50617	3.26708e-08
AT1G25450.1	AT1G25450	Encodes KCS5, a member of the 3-ketoacyl-CoA synthase family involved in the biosynthesis of VLCFA (very long chain fatty acids).	49.7136	91.3644	8.06266	-3.5023	1.12041e-16
AT3G01900.1	AT3G01900	member of CYP94B	7.60571	13.964	1.24743	-3.48468	0.00118628
AT1G55020.1	AT1G55020	lipoxygenase, a defense gene conferring resistance Xanthomonas campestris The mRNA is cell-to-cell mobile.	211.348	387.933	34.7631	-3.48018	4.61763e-78
AT5G23190.1	AT5G23190	cytochrome P450 CYP86B1, nuclear gene for chloroplast product. CYP86B1 is a very long chain fatty acid hydroxylase specifically involved in polyester monomer biosynthesis during the course of plant development.	25.3957	46.6101	4.18129	-3.47862	5.96225e-09
AT5G11540.1	AT5G11540	Encodes a homolog of rat L-gulono-1,4-lactone (L-GulL) oxidase that is involved in the biosynthesis of L-ascorbic acid.	66.9039	122.789	11.0183	-3.47821	1.96746e-24
AT1G77610.1	AT1G77610	EamA-like transporter family protein;(source:Araport11)	77.1731	141.62	12.7265	-3.47611	2.99312e-29
AT5G59070.1	AT5G59070	UDP-Glycosyltransferase superfamily protein;(source:Araport11)	37.2669	68.3661	6.16764	-3.47049	1.99003e-14
AT1G62290.1	AT1G62290	Saposin-like aspartyl protease family protein;(source:Araport11)	53.1376	97.4518	8.82336	-3.46529	1.69746e-20
AT4G33220.1	AT4G33220	pectin methylesterase 44;(source:Araport11)	112.832	206.909	18.7551	-3.46364	9.13313e-44
AT2G03980.1	AT2G03980	GDSL-motif esterase/acyltransferase/lipase. Enzyme group with broad substrate specificity that may catalyze acyltransfer or hydrolase reactions with lipid and non-lipid substrates.	11.4994	21.082	1.91681	-3.45923	0.000541759
AT4G01240.1	AT4G01240	S-adenosyl-L-methionine-dependent methyltransferases superfamily protein;(source:Araport11)	51.1351	93.725	8.54522	-3.45524	5.13257e-19
AT3G12500.1	AT3G12500	encodes a basic chitinase involved in ethylene/jasmonic acid mediated signalling pathway during systemic acquired resistance based on expression analyses.	416.776	763.634	69.9175	-3.44916	6.41152e-122
AT4G30280.1	AT4G30280	Encodes a xyloglucan endotransglucosylase/hydrolase with only only the endotransglucosylase (XET; EC 2.4.1.207) activity towards xyloglucan and non-detectable endohydrolytic (XEH; EC 3.2.1.151) activity. Expressed in the mature or basal regions of both the main and lateral roots, but not in the tip of these roots where cell division occurs.	36.6775	67.1874	6.16764	-3.4454	2.4501e-13
AT3G59440.1	AT3G59440	Encodes an endomembrane localized member of the CML subfamily VII. Contains a canonical CaM domain and unique N-terminal extension that distinguishes it from other members of the subfamily.	23.5852	43.1977	3.97269	-3.44277	6.66673e-10
AT5G60660.1	AT5G60660	A member of the plasma membrane intrinsic protein subfamily PIP2.When expressed in yeast cells can conduct hydrogen peroxide into those cells. Mutants exhibit longer root hairs.	4.36068	7.98245	0.73891	-3.43336	0.0181745
AT1G11260.1	AT1G11260	Encodes a H+/hexose cotransporter. The mRNA is cell-to-cell mobile.	65.9521	120.725	11.1792	-3.43284	8.2395e-25
AT3G60220.1	AT3G60220	Encodes a putative RING-H2 zinc finger protein ATL4 (ATL4).	33.5053	61.3298	5.6809	-3.4324	1.57706e-07
AT1G78380.1	AT1G78380	Encodes a glutathione transferase that is a member of Tau GST gene family. Expression is induced by drought stress, oxidative stress, and high doses of auxin and cytokinin. naming convention according to Wagner et al. (2002) The expression of this gene is upregulated by herbicide safeners such as benoxacor and fenclorim.	292.597	535.553	49.641	-3.43142	7.58954e-87
AT4G37370.1	AT4G37370	member of CYP81D	210.562	385.3	35.8237	-3.427	3.99866e-75
AT5G64110.1	AT5G64110	Peroxidase superfamily protein;(source:Araport11)	6.51457	11.9208	1.10837	-3.42697	0.00613794
AT4G24140.1	AT4G24140	alpha/beta-Hydrolases superfamily protein;(source:Araport11)	4.32895	7.91898	0.73891	-3.42184	0.0324273
AT2G07764.1	AT2G07764	pre-tRNA tRNA-Asn (anticodon: GTT);(source:Araport11, TAIR10)	4.32895	7.91898	0.73891	-3.42184	0.0324444
AT2G47780.1	AT2G47780	Encodes a small rubber particle protein homolog. Plays dual roles as positive factors for tissue growth and development and in drought stress responses.	24.5739	44.9447	4.20308	-3.41863	6.07767e-08
AT3G13520.1	AT3G13520	Encodes a GPI-anchored arabinogalactan (AG) peptide with a short 'classical' backbone of 10 amino acids, seven of which are conserved among the 4 other Arabidopsis AG peptides. These peptides may be involved in cell signaling.	6.88635	12.5948	1.1779	-3.41854	0.00234696
AT5G10130.1	AT5G10130	Pollen Ole e 1 allergen and extensin family protein;(source:Araport11)	9.04024	16.5331	1.54736	-3.41748	0.000755357
AT2G03200.1	AT2G03200	Eukaryotic aspartyl protease family protein;(source:Araport11)	9.43318	17.2495	1.61689	-3.41526	0.000285611
AT1G66830.1	AT1G66830	Leucine-rich repeat protein kinase family protein;(source:Araport11)	4.7113	8.61415	0.808445	-3.41349	0.0119521
AT1G03890.1	AT1G03890	RmlC-like cupins superfamily protein;(source:Araport11)	5.11481	9.35164	0.877979	-3.41296	0.0267617
AT3G14440.1	AT3G14440	Encodes 9-<i>cis</i>-epoxycarotenoid dioxygenase, a key enzyme in the biosynthesis of abscisic acid. Regulated in response to drought and salinity. Expressed in roots, flowers and seeds. Localized to the chloroplast stroma and thylakoid membrane.	7.61932	13.9217	1.31697	-3.40204	0.00193032
AT3G62790.1	AT3G62790	NADH-ubiquinone oxidoreductase-like protein;(source:Araport11)	12.2672	22.4089	2.12541	-3.39826	4.95815e-05
AT1G17180.1	AT1G17180	Encodes glutathione transferase belonging to the tau class of GSTs. Naming convention according to Wagner et al. (2002). Detoxification of the environmental pollutant 2,4,6-trinitrotoluene. Arabidopsis plant over-expressing At1g17180 were more resistant to TNT, removed more TNT from sterile and soil-based media, and had reduced levels of glutathione when grown in the presence of TNT.	52.6377	96.0826	9.19281	-3.3857	1.32476e-19
AT3G18280.1	AT3G18280	Bifunctional inhibitor/lipid-transfer protein/seed storage 2S albumin superfamily protein;(source:Araport11)	16.3437	29.8231	2.86432	-3.38016	8.11802e-07
AT1G80240.1	AT1G80240	choice-of-anchor C domain protein, putative (Protein of unknown function, DUF642);(source:Araport11)	44.3198	80.8552	7.78453	-3.37666	8.86534e-17
AT1G12740.2	AT1G12740	encodes a protein with cytochrome P450 domain	209.985	382.964	37.0058	-3.37138	2.35433e-56
AT1G78850.1	AT1G78850	curculin-like (mannose-binding) lectin family protein, low similarity to ser/thr protein kinase from Zea mays (GI:2598067); contains Pfam lectin (probable mannose binding) domain PF01453 but not the protein kinase domain of the Z. mays protein	504.026	919.194	88.8594	-3.37077	2.21162e-121
AT2G37360.1	AT2G37360	Belongs to a clade of five Arabidopsis thaliana ABCG half-transporters that are required for synthesis of an effective suberin barrier in roots and seed coats (ABCG2, ABCG6, and ABCG20) and for synthesis of an intact pollen wall (ABCG1 and ABCG16).	34.536	62.974	6.0981	-3.36832	8.39211e-14
AT3G49120.1	AT3G49120	Class III peroxidase Perx34. Expressed in roots, leaves and stems. Located in the cell wall. Involved in cell elongation. Expression activated by light. May play a role in generating H2O2 during defense response. The mRNA is cell-to-cell mobile.	137.148	250.043	24.2533	-3.36592	1.27502e-50
AT1G04250.1	AT1G04250	Transcription regulator acting as repressor of auxin-inducible gene expression. Auxin-inducible AUX/IAA gene. Short-lived nuclear protein with four conserved domains. Domain III has homology to beta alpha alpha dimerization and DNA binding domains. Involved in auxin signaling and is a positive modulator of natural leaf senescence. Auxin induces the degradation of the protein in a dosage-dependent…	126.568	230.729	22.4061	-3.36424	1.20795e-45
AT4G13510.1	AT4G13510	Encodes a plasma membrane localized ammonium transporter. Contains a cytosolic trans-activation domain essential for ammonium uptake. The mRNA is cell-to-cell mobile.	134.591	245.346	23.8361	-3.3636	1.34068e-48
AT2G07719.1	AT2G07719	Putative membrane lipoprotein;(source:Araport11)	64.8202	118.114	11.5268	-3.35711	9.86763e-22
AT5G48412.1	AT5G48412	other_RNA;(source:Araport11)	9.87145	17.9869	1.75596	-3.35662	0.00184169
AT1G15520.1	AT1G15520	ABC transporter family involved in ABA transport and resistance to lead. Localizes to plasma membrane. Upregulated by lead. Expressed in leaves, flowers, stomata and roots.	47	85.6156	8.38437	-3.3521	7.95594e-18
AT1G28290.1	AT1G28290	Encodes an atypical arabinogalactan protein that is localized to the plasma membrange. AGP31 is highly expressed in flowers and vascular tissue and is repressed by jasmonic acid. AGP31 may play a role in vascular tissue function during defense and development.	3560.06	6481.23	638.898	-3.34261	1.1912e-87
AT3G16240.1	AT3G16240	Delta tonoplast intrinsic protein, functions as a water channel and ammonium (NH3) transporter. Highly expressed in flower, shoot, and stem. Expression shows diurnal regulation and is induced by ammonium (NH3). Protein localized to vacuolar membrane. The mRNA is cell-to-cell mobile.	13.481	24.5367	2.42533	-3.33869	1.30554e-05
AT4G12250.1	AT4G12250	UDP-D-glucuronate 4-epimerase	39.468	71.8209	7.11515	-3.33544	7.56801e-12
AT5G57480.1	AT5G57480	P-loop containing nucleoside triphosphate hydrolases superfamily protein;(source:Araport11)	40.3479	73.4198	7.276	-3.33495	2.87829e-15
AT5G60630.1	AT5G60630	transmembrane protein;(source:Araport11)	14.1717	25.779	2.5644	-3.3295	1.17996e-05
AT3G26830.1	AT3G26830	Mutations in pad3 are defective in biosynthesis of the indole derived phytoalexin camalexin. Encodes a cytochrome P450 enzyme that catalyzes the conversion of dihydrocamalexic acid to camalexin. The mRNA is cell-to-cell mobile.	54.4579	99.0537	9.86219	-3.32823	9.52136e-20
AT4G40042.1	AT4G40042	Microsomal signal peptidase 12 kDa subunit (SPC12);(source:Araport11)	6.87881	12.5102	1.24743	-3.32607	0.00385014
AT1G30730.1	AT1G30730	FAD-binding Berberine family protein;(source:Araport11)	114.747	208.614	20.8805	-3.32061	8.91355e-42
AT4G10250.1	AT4G10250	Columbia endomembrane-localized small heat shock protein	4.0554	7.37189	0.73891	-3.31856	0.0338562
AT3G22640.1	AT3G22640	cupin family protein;(source:Araport11)	16.4556	29.9077	3.00339	-3.31585	1.10815e-05
AT2G16630.1	AT2G16630	Pollen Ole e 1 allergen and extensin family protein;(source:Araport11)	34.1948	62.1307	6.25895	-3.31131	2.56196e-11
AT5G26260.1	AT5G26260	TRAF-like family protein;(source:Araport11)	822.994	1494.95	151.036	-3.30714	7.68175e-137
AT5G09970.1	AT5G09970	member of CYP78A	4.76722	8.65646	0.877979	-3.30152	0.023195
AT3G20370.1	AT3G20370	TRAF-like family protein;(source:Araport11)	217.321	394.568	40.0746	-3.29951	1.29899e-75
AT1G48350.1	AT1G48350	Ribosomal L18p/L5e family protein;(source:Araport11)	4.00251	7.26612	0.73891	-3.29771	0.0420042
AT5G66280.1	AT5G66280	GDP-D-mannose 4,6-dehydratase	67.0927	121.759	12.4266	-3.29252	5.8551e-23
AT3G13790.1	AT3G13790	Encodes a protein with invertase activity.	841.107	1526.4	155.817	-3.29221	3.11733e-136
AT2G15090.1	AT2G15090	Encodes KCS8, a member of the 3-ketoacyl-CoA synthase family involved in the biosynthesis of VLCFA (very long chain fatty acids). The mRNA is cell-to-cell mobile.	72.7401	131.993	13.4872	-3.2908	3.68181e-20
AT2G26380.1	AT2G26380	Leucine-rich repeat (LRR) family protein;(source:Araport11)	4.72491	8.57184	0.877979	-3.28735	0.0161192
AT4G21620.1	AT4G21620	glycine-rich protein;(source:Araport11)	21.2579	38.543	3.97269	-3.27828	2.38623e-08
AT2G30040.1	AT2G30040	member of MEKK subfamily	37.7485	68.4296	7.0674	-3.27537	4.34298e-14
AT1G66700.1	AT1G66700	A member of the Arabidopsis SABATH methyltransferase gene family. Encodes PXMT1, a methyltransferase that methylates 1,7-paraxanthine.	12.5622	22.7685	2.3558	-3.27275	0.000186271
AT3G27416.1	AT3G27416	transmembrane protein;(source:Araport11)	26.9712	48.8831	5.05927	-3.27233	3.71053e-10
AT5G55160.2	AT5G55160	Encodes a small ubiquitin-like modifier (SUMO) polypeptide that becomes covalently attached to various intracellular protein targets, much like ubiquitination, leading to post-translational modification of those targets. SUMO2 can form SUMO chains through lysine residue 10 during in vitro assays.	10.2148	18.5129	1.91681	-3.27175	0.000686116
AT3G53510.1	AT3G53510	Belongs to a clade of five Arabidopsis thaliana ABCG half-transporters that are required for synthesis of an effective suberin barrier in roots and seed coats (ABCG2, ABCG6, and ABCG20) and for synthesis of an intact pollen wall (ABCG1 and ABCG16).	21.078	38.1834	3.97269	-3.26476	1.35041e-06
AT4G36600.1	AT4G36600	Late embryogenesis abundant (LEA) protein;(source:Araport11)	6.60526	11.9631	1.24743	-3.26155	0.00432448
AT3G27340.1	AT3G27340	Myb domain protein;(source:Araport11)	12.8387	23.2522	2.42533	-3.26111	3.55192e-05
AT2G05520.1	AT2G05520	Encodes a glycine-rich protein that is expressed mainly in stems and leaves. AtGRP3 functions in root size determination during development and in Al stress. mRNA levels are upregulated in response to ABA, salicylic acid and ethylene but downregulated in response to desiccation. The mRNA is cell-to-cell mobile.	114.296	206.994	21.5976	-3.26064	6.49182e-39
AT1G65820.3	AT1G65820	microsomal glutathione s-transferase;(source:Araport11)	34.1102	61.7529	6.46756	-3.25521	5.35002e-13
AT4G25140.1	AT4G25140	Encodes oleosin1, a protein found in oil bodies, involved in seed lipid accumulation. Suppression of OLEO1 (and OLEO2) resulted in an aberrant phenotype of embryo cells that contain unusually large oilbodies that are not normally observed in seeds. Changes in the size of oilbodies caused disruption of storage organelles, altering accumulation of lipids and proteins and causing delay in germinatio…	21.6327	39.1536	4.11176	-3.25132	3.11202e-08
AT1G17060.1	AT1G17060	Encodes a protein with similarity to other cytochrome P450's and is a homolog of BAS1. Over expression causes a dwarf phenotype resembling brassinolide resistant mutants. Double mutant analysis of sob7/bas1 loss of function mutants suggests these genes have redundant functions in light responsiveness. SOB7 may function in metabolizing brassinolides. Expressed in leaf, root, stem and silique but e…	219.876	397.916	41.8347	-3.24969	2.87322e-50
AT1G13080.1	AT1G13080	cytochrome P450 monooxygenase	24.6181	44.5246	4.7116	-3.24031	1.51611e-09
AT5G25610.1	AT5G25610	responsive to dehydration 22 (RD22) mediated by ABA	466.933	843.646	90.2199	-3.22512	6.98025e-121
AT5G54640.1	AT5G54640	Isolated from T-DNA insertion line, the rat5 mutant is deficient in T-DNA integration. Encodes histone2A protein.	10.6214	19.1869	2.05588	-3.22229	0.000222853
AT4G00360.1	AT4G00360	Encodes a member of the CYP86A subfamily of cytochrome p450 genes. Expressed at moderate levels in flowers, leaves, roots and stems.	64.8334	117.101	12.5657	-3.2202	2.72751e-22
AT3G44550.1	AT3G44550	Encodes a member of the eight-member gene family encoding alcohol-forming fatty acyl-CoA reductases (FARs) identified in Arabidopsis thaliana. Three of the FARs, FAR1 (At5g22500), FAR4 (At3g44540) and FAR5 (At3g44550), are shown to generate the fatty alcohols found in root, seed coat, and wound-induced leaf tissue. The mRNA is cell-to-cell mobile.	22.7514	41.091	4.41168	-3.21942	8.64153e-09
AT1G12600.1	AT1G12600	UDP-N-acetylglucosamine (UAA) transporter family;(source:Araport11)	12.5017	22.5781	2.42533	-3.21867	5.38108e-05
AT1G58270.1	AT1G58270	ZW9 mRNA, complete cds The mRNA is cell-to-cell mobile.	80.9686	146.229	15.7081	-3.21865	2.12662e-27
AT2G45570.1	AT2G45570	member of CYP76C	15.1045	27.2751	2.93386	-3.21671	2.2245e-05
AT5G42580.1	AT5G42580	a member of the cytochrome P450 family	18.8229	33.973	3.67277	-3.20945	1.25567e-06
AT2G46950.1	AT2G46950	member of CYP709B	42.9453	77.5062	8.38437	-3.20854	2.30341e-15
AT5G21090.1	AT5G21090	Leucine-rich repeat (LRR) family protein;(source:Araport11)	126.002	227.38	24.6228	-3.20704	3.01189e-44
AT1G13380.1	AT1G13380	sodium/hydrogen exchanger (DUF1218);(source:Araport11)	19.8645	35.8258	3.90315	-3.19829	2.4737e-07
AT5G61340.1	AT5G61340	transmembrane protein;(source:Araport11)	6.32114	11.3948	1.24743	-3.19135	0.0263908
AT1G49700.1	AT1G49700	Plant protein 1589 of unknown function;(source:Araport11)	949.855	1711.76	187.95	-3.18706	9.33224e-124
AT3G57020.1	AT3G57020	Calcium-dependent phosphotriesterase superfamily protein;(source:Araport11)	43.801	78.9177	8.68429	-3.18387	3.46071e-15
AT1G53035.1	AT1G53035	transmembrane protein;(source:Araport11)	4.41963	7.96129	0.877979	-3.18074	0.024735
AT2G18980.1	AT2G18980	Peroxidase superfamily protein;(source:Araport11)	7.43679	13.3958	1.47782	-3.18023	0.00407283
AT1G79660.1	AT1G79660	ephrin-A3 protein;(source:Araport11)	3.71839	6.69788	0.73891	-3.18023	0.0463381
AT2G18370.1	AT2G18370	Predicted to encode a PR (pathogenesis-related) protein. Belongs to the lipid transfer protein (PR-14) family with the following members: At2g38540/LTP1, At2g38530/LTP2, At5g59320/LTP3, At5g59310/LTP4, At3g51600/LTP5, At3g08770/LTP6, At2g15050/LTP7, At2g18370/LTP8, At2g15325/LTP9, At5g01870/LTP10, At4g33355/LTP11, At3g51590/LTP12, At5g44265/LTP13, At5g62065/LTP14, At4g08530/LTP15.	6.25768	11.2679	1.24743	-3.17519	0.00595449
AT2G23180.1	AT2G23180	member of CYP96A	24.3295	43.8083	4.85067	-3.17495	2.87083e-09
AT2G23910.1	AT2G23910	NAD(P)-binding Rossmann-fold superfamily protein;(source:Araport11)	12.1436	21.8618	2.42533	-3.17216	8.1809e-05
AT4G21680.1	AT4G21680	Encodes a nitrate transporter (NRT1.8). Functions in nitrate removal from the xylem sap. Mediates cadmium tolerance.	550.204	990.208	110.201	-3.1676	3.20543e-124
AT5G44400.1	AT5G44400	FAD-binding Berberine family protein;(source:Araport11)	98.8038	177.696	19.9112	-3.15776	1.05752e-33
AT1G79360.1	AT1G79360	organic cation/carnitine transporter 2;(source:Araport11)	25.4058	45.6611	5.15059	-3.14816	3.52626e-09
AT5G65300.1	AT5G65300	hypothetical protein;(source:Araport11)	19.5622	35.1518	3.97269	-3.14541	2.44481e-07
AT4G38080.1	AT4G38080	hydroxyproline-rich glycoprotein family protein;(source:Araport11)	47.2441	84.8781	9.61002	-3.14278	2.17811e-14
AT3G28345.1	AT3G28345	Encodes an ATP-binding cassette (ABC) transporter. Expressed in the vascular tissue of primary stem.	159.616	286.755	32.4769	-3.14233	6.44386e-50
AT2G28490.1	AT2G28490	RmlC-like cupins superfamily protein;(source:Araport11)	16.8957	30.349	3.44238	-3.14017	4.12758e-06
AT1G14080.1	AT1G14080	Encodes an alpha-(1,2)-fucosyltransferase.	49.0718	88.1424	10.0013	-3.13966	6.61655e-17
AT3G09260.1	AT3G09260	Encodes beta-glucosidase.The major constituent of ER bodies. One of the most abundant proteins in Arabidopsis seedlings. Exist in an soluble (inactive) and non-soluble (active) form, most probably formed in a polymerization process. Involved in the mutualistic interaction between Arabidopsis and the endophytic fungus Piriformospora indica.	3196.61	5737.82	655.406	-3.13004	2.95835e-89
AT1G57990.1	AT1G57990	Member of a family of proteins related to PUP1, a purine transporter. May be involved in the transport of purine and purine derivatives such as cytokinins, across the plasma membrane.	47.0452	84.4368	9.65359	-3.12874	2.98055e-15
AT2G01820.1	AT2G01820	Leucine-rich repeat protein kinase family protein;(source:Araport11)	268.553	481.997	55.1091	-3.12866	5.47739e-82
AT1G70830.1	AT1G70830	MLP-like protein 28;(source:Araport11)	87.185	156.445	17.9249	-3.12562	7.73807e-29
AT5G59030.1	AT5G59030	encodes a putative copper transport protein that contains copper-binding motif and functionally complements in copper-transport defective yeast strains	8.96955	16.0918	1.84728	-3.12286	0.00230013
AT5G64190.1	AT5G64190	neuronal PAS domain protein;(source:Araport11)	9.29902	16.6812	1.91681	-3.12145	0.000950276
AT4G27520.1	AT4G27520	early nodulin-like protein 2;(source:Araport11)	193.266	346.549	39.9832	-3.11559	9.8522e-61
AT4G30810.1	AT4G30810	serine carboxypeptidase-like 29;(source:Araport11)	85.0662	152.486	17.6467	-3.1112	1.83514e-28
AT5G65220.1	AT5G65220	Ribosomal L29 family protein;(source:Araport11)	8.11991	14.5534	1.68642	-3.10932	0.00178332
AT4G23590.1	AT4G23590	Tyrosine transaminase family protein;(source:Araport11)	30.4182	54.5079	6.32849	-3.10653	4.41214e-11
AT3G02110.1	AT3G02110	serine carboxypeptidase-like 25;(source:Araport11)	54.8021	98.1469	11.4573	-3.09868	1.17373e-17
AT3G06300.1	AT3G06300	Encodes a prolyl-4 hydroxylase that can hydroxylate poly(L-proline)and other proline rich peptides, including those with sequences corresponding to those in arabinogalactan proteins and extensins. The mRNA is cell-to-cell mobile.	46.4827	83.1946	9.77087	-3.08993	4.16864e-14
AT4G19810.1	AT4G19810	ChiC encodes a Class V chitinase that is a part of glycoside hydrolase family 18 based on CAZy groupings. It appears to primarily act as an exochitinase in vitro where it predominantly cleaves a chitobiose (GlcNAc)2 residue from the non-reducing end of a chitin oligosaccharide. However, it shows some minor endochitinase activity in vitro, as well. A putative 24 amino-acid signal peptide may direc…	5.5912	10.0045	1.1779	-3.08636	0.0125196
AT1G17120.1	AT1G17120	Encodes a member of the cationic amino acid transporter (CAT) subfamily of amino acid polyamine choline transporters. Does not mediate efficient uptake of basic amino acids in yeast or Xenopus systems but can transport neutral and acidic amino acid analogs.	24.1076	43.1342	5.08105	-3.08563	1.26911e-08
AT4G25640.2	AT4G25640	Encodes a multidrug and toxin efflux family transporter. Involved in flavonoid metabolism, affecting Root growth, seed development and germination, and pollen development, release and viability.	166.174	297.306	35.0413	-3.08482	7.0911e-49
AT1G01610.1	AT1G01610	bifunctional sn-glycerol-3-phosphate 2-O-acyltransferase/phosphatase. Involved in cutin assembly and is functionally redundant with GPAT8.	171.053	306.005	36.1019	-3.08341	2.33504e-56
AT1G12890.1	AT1G12890	encodes a member of the ERF (ethylene response factor) subfamily B-1 of ERF/AP2 transcription factor family. The protein contains one AP2 domain. There are 15 members in this subfamily including ATERF-3, ATERF-4, ATERF-7, and leafy petiole.	5.58062	9.98335	1.1779	-3.08331	0.0114144
AT2G24180.1	AT2G24180	Encodes a cytochrome P450 monooxygenase that converts indole-3-acetonitrile to indole-3-aldehyde / indole-3-carboxylic acid and cyanide. The mRNA is cell-to-cell mobile.	226.027	404.194	47.8591	-3.07818	5.30543e-71
AT4G16260.1	AT4G16260	Encodes a putative beta-1,3-endoglucanase that interacts with the 30C02 cyst nematode effector. May play a role in host defense.	103.231	184.542	21.9193	-3.07368	2.48693e-34
AT3G16570.1	AT3G16570	Encodes RALF23, a member of a diversely expressed predicted peptide family showing sequence similarity to tobacco Rapid Alkalinization Factor (RALF), and is believed to play an essential role in the physiology of Arabidopsis. Consists of a single exon and is characterized by a conserved C-terminal motif and N-terminal signal peptide. RALF23 is significantly downregulated by brassinolide treatment…	9.99271	17.86	2.12541	-3.07092	0.000666117
AT1G53270.1	AT1G53270	ABC-2 type transporter family protein;(source:Araport11)	9.65267	17.2495	2.05588	-3.06872	0.000722662
AT2G41380.1	AT2G41380	S-adenosyl-L-methionine-dependent methyltransferases superfamily protein;(source:Araport11)	23.8341	42.5871	5.08105	-3.06722	1.15814e-08
AT4G38770.1	AT4G38770	Encodes one of four proline-rich proteins in Arabidopsis which are predicted to localize to the cell wall. Transcripts are most abundant in aerial organs of the plant.	302.153	539.727	64.5801	-3.06307	9.45876e-89
AT2G45970.1	AT2G45970	Encodes a member of the CYP86A subfamily of cytochrome p450 genes. Expressed at moderate levels in flowers, leaves, roots and stems.	109.404	195.411	23.3971	-3.06211	1.78278e-36
AT1G10540.1	AT1G10540	nucleobase-ascorbate transporter 8;(source:Araport11)	13.3847	23.905	2.86432	-3.06105	5.47544e-05
AT1G69930.1	AT1G69930	Encodes glutathione transferase belonging to the tau class of GSTs. Naming convention according to Wagner et al. (2002).	36.3586	64.9326	7.78453	-3.06026	1.10664e-12
AT3G05010.1	AT3G05010	Encodes a candidate G-protein Coupled Receptor that is involved in the regulation of root growth by bacterial N-acyl-homoserine lactones (AHLs) and plays a role in mediating interactions between plants and microbes.	7.86752	14.0486	1.68642	-3.05839	0.0123405
AT4G29020.1	AT4G29020	glycine-rich protein;(source:Araport11)	23.3698	41.6804	5.05927	-3.04237	4.36401e-08
AT1G32690.1	AT1G32690	DUF740 family protein;(source:Araport11)	3.732	6.65556	0.808445	-3.04134	0.0421527
AT3G15540.1	AT3G15540	Primary auxin-responsive gene. Involved in the regulation stamen filaments development.	163.568	291.66	35.4761	-3.03937	2.20519e-44
AT5G23530.1	AT5G23530	carboxyesterase 18;(source:Araport11)	18.2354	32.498	3.97269	-3.03216	1.71299e-06
AT2G27380.1	AT2G27380	Encodes an extensin like gene involved in seed germination.	93.0847	165.776	20.3938	-3.02303	1.67415e-26
AT4G05120.1	AT4G05120	Encodes an equilibrative nucleoside transporter AtENT3. Mutations of this locus allow mutants to grow on uridine analogue fluorouridine.	11.2519	20.009	2.49487	-3.00361	0.00109946
AT5G14880.1	AT5G14880	Potassium transporter family protein;(source:Araport11)	12.283	21.8407	2.72526	-3.00255	0.000271232
AT5G50120.1	AT5G50120	Transducin/WD40 repeat-like superfamily protein;(source:Araport11)	5.59423	9.94104	1.24743	-2.99443	0.0125641
AT4G39410.1	AT4G39410	Encodes a member of the Group II-c WRKY Transcription Factor family that is involved in stem development and has been shown to directly bind to the promoter of NST2. Mutants show a weak stem phenotype and show decreased expression of lignin-synthesis-related genes.	5.58366	9.91988	1.24743	-2.99136	0.0128237
AT2G21600.1	AT2G21600	Key player of retrieval of ER membrane proteins The mRNA is cell-to-cell mobile.	60.8148	108.003	13.6263	-2.98661	1.19406e-15
AT2G23170.1	AT2G23170	encodes an IAA-amido synthase that conjugates Asp and other amino acids to auxin in vitro.	1078.17	1914.71	241.634	-2.98623	4.022e-99
AT1G11580.1	AT1G11580	methylesterase PCR A;(source:Araport11)	3149.75	5592.51	706.989	-2.98374	2.72888e-82
AT3G10720.2	AT3G10720	Plant invertase/pectin methylesterase inhibitor superfamily;(source:Araport11)	72.3675	128.475	16.2602	-2.98207	4.90031e-21
AT3G52450.1	AT3G52450	Encodes a cytoplasmically localized U-box domain E3 ubiquitin ligase protein that is involved in the response to water stress and acts as a negative regulator of PAMP-triggered immunity.	16.0286	28.4539	3.60323	-2.98126	9.84746e-06
AT3G47790.1	AT3G47790	member of ATH subfamily	16.018	28.4328	3.60323	-2.98019	1.18022e-05
AT2G33850.1	AT2G33850	E6-like protein;(source:Araport11)	22.4752	39.8911	5.05927	-2.97906	1.67737e-06
AT2G39700.1	AT2G39700	putative expansin. Naming convention from the Expansin Working Group (Kende et al, 2004. Plant Mol Bio). Involved in the formation of nematode-induced syncytia in roots of Arabidopsis thaliana.	344.175	610.765	77.5847	-2.97677	1.21784e-92
AT4G05100.1	AT4G05100	Member of the R2R3 factor gene family.	5.2013	9.22471	1.1779	-2.96929	0.0308589
AT5G11280.1	AT5G11280	tail fiber;(source:Araport11)	15.2956	27.127	3.46417	-2.96915	7.77386e-05
AT1G54010.1	AT1G54010	GDSL-motif esterase/acyltransferase/lipase. Enzyme group with broad substrate specificity that may catalyze acyltransfer or hydrolase reactions with lipid and non-lipid substrates.	55.3771	98.2104	12.5439	-2.96889	7.90007e-14
AT3G08030.1	AT3G08030	The mRNA of this gene is expressed in viable seeds. Its detection in a dry seed lot has potential for use as a molecular marker for germination performance as absence of expression correlates with decreased germination.	348.855	618.578	79.1321	-2.96662	2.92314e-91
AT4G30850.1	AT4G30850	heptahelical transmembrane protein homologous to human adiponectin receptors and progestin receptors	308.363	546.76	69.9652	-2.9662	1.55131e-81
AT3G30390.1	AT3G30390	Encodes a putative amino acid transporter.	122.337	216.913	27.7611	-2.96598	2.12692e-31
AT5G46850.2	AT5G46850	phosphatidylinositol-glycan biosynthesis class X-like protein;(source:Araport11)	5.19073	9.20355	1.1779	-2.96597	0.0446859
AT2G44310.1	AT2G44310	Calcium-binding EF-hand family protein;(source:Araport11)	4.88242	8.65646	1.10837	-2.96534	0.0262774
AT1G54030.1	AT1G54030	Encodes a vacuolar protein. Mutation causes organizational defects in the endoplasmic reticulum and aberrant protein trafficking in the plant secretory pathway. The mRNA is cell-to-cell mobile.	210.605	373.377	47.8331	-2.96455	6.53514e-46
AT3G22630.1	AT3G22630	Encodes 20S proteasome beta subunit PBD1 (PBD1).	15.755	27.9068	3.60323	-2.95325	1.20931e-05
AT5G13490.1	AT5G13490	Encodes mitochondrial ADP/ATP carrier	24.7337	43.8083	5.65911	-2.95255	1.28888e-08
AT1G22550.1	AT1G22550	Major facilitator superfamily protein;(source:Araport11)	50.1266	88.7741	11.4791	-2.95113	3.43318e-15
AT4G28520.1	AT4G28520	Encodes a 12S seed storage protein that is tyrosine-phosphorylated and its phosphorylation state is modulated in response to ABA in Arabidopsis thaliana seeds.	142.532	252.404	32.6595	-2.95016	6.46498e-45
AT3G19260.1	AT3G19260	LAG1 homolog . Loss of function mutant is sensitive to AAL-toxin. LOH2 is presumed to function in sphingolipid metabolism. It encodes a ceramide synthase essential for production of LCFA-ceramides (mainly C26).	11.5848	20.5138	2.65572	-2.94942	0.00101135
AT5G60530.1	AT5G60530	late embryogenesis abundant protein-related / LEA protein-like protein;(source:Araport11)	650.056	1150.96	149.149	-2.94801	3.26382e-59
AT3G09570.1	AT3G09570	Lung seven transmembrane receptor family protein;(source:Araport11)	35.097	62.1096	8.08445	-2.94159	2.27893e-11
AT3G21270.1	AT3G21270	Encodes Dof zinc finger protein adof2.	10.5008	18.5763	2.42533	-2.93721	0.000561493
AT1G05850.1	AT1G05850	Encodes an endo chitinase-like protein AtCTL1. Essential for tolerance to heat, salt and drought stresses. Also involved in root hair development, cell expansion and response to cytokinin. Allelic to erh2. 11 alleles described in Hauser (1995). Mutant is defective in acquired thermotolerance, appears semidwarf throughout its life cycle and has extra lateral branches. There are two EMS alleles. Ex…	148.16	262.088	34.2328	-2.9366	1.11058e-45
AT5G62350.1	AT5G62350	Plant invertase/pectin methylesterase inhibitor superfamily protein;(source:Araport11)	137.448	243.137	31.7597	-2.9365	2.86756e-41
AT3G46460.1	AT3G46460	ubiquitin-conjugating enzyme 13;(source:Araport11)	8.5963	15.2063	1.98634	-2.93648	0.00263654
AT5G22500.1	AT5G22500	Encodes a member of the eight-member gene family encoding alcohol-forming fatty acyl-CoA reductases (FARs) identified in Arabidopsis thaliana. Three of the FARs, FAR1 (At5g22500), FAR4 (At3g44540) and FAR5 (At3g44550), are shown to generate the fatty alcohols found in root, seed coat, and wound-induced leaf tissue.	77.616	137.216	18.0162	-2.92908	1.36911e-23
AT3G28340.1	AT3G28340	Encodes a protein with putative galacturonosyltransferase activity.	25.5894	45.2198	5.95903	-2.9238	7.98398e-09
AT5G62200.1	AT5G62200	Embryo-specific protein 3, (ATS3);(source:Araport11)	8.20337	14.4899	1.91681	-2.91827	0.0123989
AT4G24930.1	AT4G24930	thylakoid lumenal 17.9 kDa protein, chloroplast;(source:Araport11)	7.51239	13.2688	1.75596	-2.91771	0.00728089
AT1G16130.1	AT1G16130	Encodes a WAK-like receptor-like kinase with a cytoplasmic Ser/Thr protein kinase domain and an extracellular domain with EGF-like repeats.	3.74562	6.61325	0.877979	-2.9131	0.0480727
AT3G16410.1	AT3G16410	Encodes a nitrile-specifier protein NSP4. NSP4 is one out of five (At3g16400/NSP1, At2g33070/NSP2, At3g16390/NSP3, At3g16410/NSP4 and At5g48180/NSP5) A. thaliana epithiospecifier protein (ESP) homologues that promote simple nitrile, but not epithionitrile or thiocyanate formation. The mRNA is cell-to-cell mobile.	174.53	308.13	40.9308	-2.91228	2.20863e-52
AT1G53210.1	AT1G53210	Encodes a Na+/Ca 2+ exchanger-like protein that participates in the maintenance of Ca 2+ homeostasis. The mRNA is cell-to-cell mobile.	138.848	244.99	32.7072	-2.90504	9.46918e-41
AT5G10480.3	AT5G10480	Protein tyrosine phosphatase-like involved in cell division and differentiation. Interacts with CDKA;1 only in its phosphorylated form, preventing dephosphorylation. Overexpression slowed down cell division in suspension cell cultures at the G2-to-M transition and early mitosis and inhibited Arabidopsis seedling growth. Localized in the cytoplasm of dividing cells but moved into the nucleus upon …	53.7196	94.7345	12.7047	-2.89853	4.827e-16
AT5G02260.1	AT5G02260	member of Alpha-Expansin Gene Family. Naming convention from the Expansin Working Group (Kende et al, 2004. Plant Mol Bio)	33.4902	59.0568	7.92359	-2.89788	7.45782e-10
AT4G29140.1	AT4G29140	Encodes Activated Disease Susceptibility 1 (ADS1), a putative MATE (multidrug and toxic compound extrusion) transport protein that negatively regulates plant disease resistance.	34.5427	60.9096	8.17577	-2.89724	9.88206e-10
AT3G54400.1	AT3G54400	Eukaryotic aspartyl protease family protein;(source:Araport11)	46.6216	82.2032	11.0401	-2.89644	6.03279e-14
AT5G35735.1	AT5G35735	Auxin-responsive family protein;(source:Araport11)	161.62	284.965	38.275	-2.89631	9.42404e-40
AT1G10470.1	AT1G10470	Encodes a two-component response regulator. Acts redundantly with ARR3 in the control of circadian period in a cytokinin-independent manner.	43.473	76.6448	10.3012	-2.89538	3.82395e-13
AT1G55580.1	AT1G55580	Encodes a member of the GRAS family of putative transcriptional regulators. It is involved in the initiation of axillary meristems during both the vegetative and reproductive growth phases and functions upstream of REV and AXR1 in the regulation of shoot branching.	42.0793	74.1573	10.0013	-2.89041	5.0724e-13
AT2G39310.1	AT2G39310	jacalin-related lectin 22;(source:Araport11)	240.924	424.518	57.33	-2.88846	1.24248e-67
AT1G27435.1	AT1G27435	hypothetical protein;(source:Araport11)	4.93834	8.69878	1.1779	-2.8846	0.0353523
AT3G60550.1	AT3G60550	cyclin p3;(source:Araport11)	5.22549	9.20355	1.24743	-2.88323	0.0308242
AT2G18190.1	AT2G18190	P-loop containing nucleoside triphosphate hydrolases superfamily protein;(source:Araport11)	6.76884	11.9208	1.61689	-2.88219	0.00733389
AT4G01610.1	AT4G01610	Encodes a capase involved in stress induced cell death. Activity detected in leaf and cell culture.	970.831	1709.32	232.345	-2.87908	3.07999e-103
AT2G16500.1	AT2G16500	Encodes a arginine decarboxylase (ADC), a rate-limiting enzyme that catalyzes the first step of polyamine (PA) biosynthesis via ADC pathway in Arabidopsis thaliana. Arabidopsis genome has two ADC paralogs, ADC1 and ADC2. Double mutant analysis showed that ADC genes are essential for the production of PA, and are required for normal seed development. Promoter region of ADC1 contains 742-bp AT-rich…	120.777	212.637	28.9172	-2.87839	4.43914e-32
AT3G15580.1	AT3G15580	Encodes APG8, a component of autophagy conjugation pathway. Delivered to the lumens of vacuole under nitrogen-starvation condition.	4.91718	8.65646	1.1779	-2.87756	0.0253838
AT3G26520.1	AT3G26520	gamma tonoplast intrinsic protein 2 (TIP2). expressed throughout the plant and transcript level is increased upon NaCl or ABA treatments. NaCl stress-sensitive yeast mutant strains exhibit more resistance to salt when expressing this protein.	11.6437	20.4926	2.79479	-2.87429	0.000509882
AT4G04460.1	AT4G04460	Saposin-like aspartyl protease family protein;(source:Araport11)	4.9066	8.63531	1.1779	-2.87403	0.0247753
AT2G23090.1	AT2G23090	Uncharacterized protein family SERF;(source:Araport11)	33.09	58.2347	7.94538	-2.87369	2.91672e-10
AT1G21790.1	AT1G21790	TRAM, LAG1 and CLN8 (TLC) lipid-sensing domain containing protein;(source:Araport11)	12.4538	21.9041	3.00339	-2.86654	0.000608455
AT5G55250.1	AT5G55250	Encodes an enzyme which specifically converts IAA to its methyl ester form MelIAA. This gene belongs to the family of carboxyl methyltransferases whose members catalyze the transfer of the methyl group from S-adenosyl-L-methionine to carboxylic acid-containing substrates to form small molecule methyl esters. Expression of TCP genes is downregulated in mutant iamt1-D.	46.3119	81.4446	11.1792	-2.86501	5.55899e-14
AT4G26880.1	AT4G26880	Stigma-specific Stig1 family protein;(source:Araport11)	7.90867	13.9005	1.91681	-2.85836	0.00597391
AT2G43000.1	AT2G43000	Encodes a NAC transcription factor induced by hydrogen peroxide (H2O2. Involved in senescence. Over expression of the gene strongly delays senescence and enhances tolerance to various abiotic stresses.	13.3382	23.4426	3.23378	-2.85784	0.00160134
AT5G26280.1	AT5G26280	TRAF-like family protein;(source:Araport11)	118.921	208.994	28.8477	-2.85694	7.14444e-34
AT5G51480.1	AT5G51480	SKU5 similar 2;(source:Araport11)	4.54541	7.98245	1.10837	-2.8484	0.0370516
AT2G47485.1	AT2G47485	hypothetical protein;(source:Araport11)	4.53483	7.96129	1.10837	-2.84457	0.0418446
AT1G23080.1	AT1G23080	Encodes a novel component of auxin efflux that is located apically in the basal cell and is involved during embryogenesis in setting up the apical-basal axis in the embryo. It is also involved in pattern specification during root development. In roots, it is expressed at lateral and basal membranes of provascular cells in the meristem and elongation zone, whereas in the columella cells it coincid…	385.826	677.32	94.3317	-2.84402	1.40008e-93
AT5G55110.1	AT5G55110	Stigma-specific Stig1 family protein;(source:Araport11)	18.9282	33.2144	4.64207	-2.83897	4.88549e-06
AT1G07610.1	AT1G07610	one of the five metallothioneins (MTs) genes identified in Arabidopsis. MTs are cysteine-rich proteins required for heavy metal tolerance. The mRNA is cell-to-cell mobile.	9.85855	17.2918	2.42533	-2.83383	0.00143121
AT3G14220.1	AT3G14220	GDSL-motif esterase/acyltransferase/lipase. Enzyme group with broad substrate specificity that may catalyze acyltransfer or hydrolase reactions with lipid and non-lipid substrates.	95.7754	167.967	23.584	-2.8323	1.41521e-26
AT4G16190.1	AT4G16190	Papain family cysteine protease;(source:Araport11)	70.9903	124.473	17.5076	-2.82978	2.34477e-19
AT2G24170.1	AT2G24170	Endomembrane protein 70 protein family;(source:Araport11)	51.849	90.902	12.796	-2.82861	1.08807e-15
AT5G20700.1	AT5G20700	senescence-associated family protein, putative (DUF581);(source:Araport11)	81.266	142.46	20.072	-2.8273	8.63361e-24
AT2G32380.1	AT2G32380	Transmembrane protein 97, Putative;(source:Araport11)	9.81624	17.2072	2.42533	-2.82675	0.00139895
AT4G37760.1	AT4G37760	squalene epoxidase 3;(source:Araport11)	9.80567	17.186	2.42533	-2.82498	0.00157682
AT4G27160.1	AT4G27160	seed storage albumin 3;(source:Araport11)	23.3917	40.9852	5.79818	-2.82143	1.09032e-07
AT5G42000.1	AT5G42000	ORMDL family protein;(source:Araport11)	12.4677	21.8407	3.09471	-2.81914	0.000600326
AT1G19250.1	AT1G19250	FMO1 is required for full expression of TIR-NB-LRR-conditioned resistance to avirulent pathogens and for basal resistance to invasive virulent pathogens. Functions in an EDS1-regulated but SA-independent mechanism that promotes resistance and cell death at pathogen infection sites.	13.6287	23.8627	3.39463	-2.81343	0.000480616
AT5G07010.1	AT5G07010	Encodes a sulfotransferase that acts specifically on 11- and 12-hydroxyjasmonic acid. Transcript levels for this enzyme are increased by treatments with jasmonic acid (JA), 12-hydroxyJA, JA-isoleucine, and 12-oxyphytodienoic acid (a JA precursor).	153.543	268.789	38.2968	-2.81118	5.63927e-44
AT4G02290.1	AT4G02290	glycosyl hydrolase 9B13;(source:Araport11)	169.566	296.82	42.3131	-2.81041	2.12934e-40
AT3G54450.1	AT3G54450	Major facilitator superfamily protein;(source:Araport11)	26.8218	46.9456	6.69794	-2.8092	9.77273e-08
AT5G04970.1	AT5G04970	Plant invertase/pectin methylesterase inhibitor superfamily;(source:Araport11)	62.4182	109.246	15.5908	-2.80881	1.86033e-17
AT1G70850.1	AT1G70850	MLP-like protein 34;(source:Araport11)	32.9665	57.6876	8.2453	-2.80662	5.63208e-10
AT3G55430.1	AT3G55430	O-Glycosyl hydrolases family 17 protein;(source:Araport11)	155.698	272.452	38.9444	-2.80651	1.48898e-44
AT2G05510.1	AT2G05510	Glycine-rich protein family;(source:Araport11)	252.568	441.873	63.2631	-2.80419	1.21243e-66
AT5G52240.1	AT5G52240	Encodes a protein with similarity to progesterone-binding proteins in animals. Has been shown to bind steroids in vitro. Expressed in aerial portions of the plant excluding mature flowers and siliques. Antisense experiments suggest a role in inhibition of hypocotyl cell elongation. Expression is suppressed light grown seedlings transferred to the dark. The mRNA is cell-to-cell mobile.	64.6042	113.018	16.1907	-2.80331	1.54485e-18
AT3G62830.1	AT3G62830	encodes an isoform of UDP-glucuronic acid decarboxylase, which is predicted to be membrane-bound by PSORT. This enzyme produces UDP-xylose, which is a substrate for many cell wall carbohydrates including hemicellulose and pectin. UDP-xylose is also known to feedback regulate several cell wall biosynthetic enzymes.	233.639	408.68	58.5993	-2.80202	1.45465e-64
AT1G20430.1	AT1G20430	hypothetical protein;(source:Araport11)	12.8848	22.5358	3.23378	-2.80093	0.000199565
AT1G05100.1	AT1G05100	member of MEKK subfamily	42.5518	74.4112	10.6924	-2.79893	1.1724e-10
AT1G71380.1	AT1G71380	cellulase 3;(source:Araport11)	54.2783	94.8826	13.674	-2.79471	9.39854e-16
AT3G22800.1	AT3G22800	Leucine-rich repeat (LRR) family protein;(source:Araport11)	72.1072	126.011	18.203	-2.79131	1.05553e-17
AT5G23830.1	AT5G23830	MD-2-related lipid recognition domain-containing protein;(source:Araport11)	17.4544	30.4971	4.41168	-2.78927	1.06885e-05
AT5G26340.1	AT5G26340	Encodes a protein with high affinity, hexose-specific/H+ symporter activity. The activity of the transporter appears to be negatively regulated by phosphorylation. Importantly, microarray analysis, as well as the study of the expression of this gene in mutants involved in programmed cell death (PCD) demonstrated a tight correlation between this gene's expression and PCD.	244.004	426.222	61.7853	-2.78627	3.193e-62
AT5G44120.3	AT5G44120	Encodes a 12S seed storage protein. The Landsberg erecta genome contains another copy of 12S globulin gene, CRA2, which is located tandemly with CRA1. Protein is tyrosine-phosphorylated and its phosphorylation state is modulated in response to ABA in Arabidopsis thaliana seeds.	68.6805	119.966	17.3945	-2.78592	2.99278e-17
AT2G34790.1	AT2G34790	Encodes a BBE-like enzyme that acts in monolignol metabolism by catalyzing the oxidation of aromatic allylic alcohols, such as coumaryl-, sinapyl-, and coniferyl alcohol, to the corresponding aldehydes.	28.9153	50.485	7.34554	-2.78091	7.44788e-09
AT5G54145.1	AT5G54145	hypothetical protein;(source:Araport11)	4.90964	8.57184	1.24743	-2.78064	0.0326982
AT1G33610.1	AT1G33610	Leucine-rich repeat (LRR) family protein;(source:Araport11)	14.41	25.1473	3.67277	-2.77546	7.65771e-05
AT2G39780.1	AT2G39780	Encodes the main endoribonuclease activity in plant cells and localizes to the endoplasmic reticulum (ER), ER-derived structures, and vacuoles. It is essential for normal ribosomal RNA recycling. The mRNA is cell-to-cell mobile.	31.9521	55.7502	8.15398	-2.7734	8.90343e-10
AT5G38035.1	AT5G38035	transposable_element_gene;(source:Araport11);copia-like retrotransposon family, has a 9.9e-71 P-value blast match to GB:CAA31653 polyprotein (Ty1_Copia-element) (Arabidopsis thaliana);(source:TAIR10)	9.50039	16.5754	2.42533	-2.77279	0.00179669
AT1G44350.1	AT1G44350	encodes a protein similar to IAA amino acid conjugate hydrolase.	27.0213	47.136	6.90655	-2.77079	1.83291e-08
AT2G14878.1	AT2G14878	other_RNA;(source:Araport11)	11.748	20.4926	3.00339	-2.77044	0.000681066
AT4G01750.1	AT4G01750	Encodes a protein with UDP-xylose-dependent xylosyltransferase activity, which transfers Xyl onto L-fucose and (albeit less efficiently) L-arabinose. The linkage to L-fucose was shown to be preferentially to the <i>O</i>-4 position. Analysis of mutant containing T-DNA insertion in this gene indicate that the RGXT2 protein might be involved in the synthesis of the &alpha;-D-Xyl-(1,3)-&alpha;-L-Fuc…	67.5685	117.86	17.2773	-2.77013	8.90914e-19
AT2G07795.1	AT2G07795	transmembrane protein;(source:Araport11)	6.85952	11.9631	1.75596	-2.76826	0.0179109
AT3G16770.1	AT3G16770	Encodes a member of the ERF (ethylene response factor) subfamily B-2 of the plant specific ERF/AP2 transcription factor family (RAP2.3). The protein contains one AP2 domain. There are 5 members in this subfamily including RAP2.2 AND RAP2.12.It is localized to the nucleus and acts as a transcriptional activator through the GCC-box. It has been identified as a suppressor of Bax-induced cell death b…	210.988	367.924	54.0527	-2.76697	1.24861e-49
AT1G78660.1	AT1G78660	The Arabidopsis protein AtGGH1 is a gamma-glutamyl hydrolase cleaving pentaglutamates to yield di- and triglutamates. The enzyme is involved in the tetrahydrofolate metabolism and located to the vacuole.	53.9794	94.124	13.8349	-2.76625	1.1974e-14
AT1G67030.1	AT1G67030	Encodes a novel C2H2 zinc finger protein containing only a single zinc finger which plays a key role in regulating trichome development by integrating GA and cytokinin signaling. The mRNA is cell-to-cell mobile.	6.84895	11.9419	1.75596	-2.76571	0.0147578
AT3G05020.1	AT3G05020	encodes an acyl carrier protein expressed in leaves, roots, and dry seeds. Protein is not regulated by light.	23.2409	40.5228	5.95903	-2.76558	1.62624e-07
AT4G31140.1	AT4G31140	O-Glycosyl hydrolases family 17 protein;(source:Araport11)	11.0997	19.335	2.86432	-2.75495	0.00175456
AT1G12640.1	AT1G12640	Encodes a lysophosphatidylcholine acyltransferase (LPCAT). Participates in the Lands cycle in developing seeds.	30.5179	53.1599	7.87584	-2.75483	1.64983e-09
AT3G03980.1	AT3G03980	NAD(P)-binding Rossmann-fold superfamily protein;(source:Araport11)	4.55902	7.94014	1.1779	-2.75295	0.0400586
AT2G18140.1	AT2G18140	Peroxidase superfamily protein;(source:Araport11)	7.95705	13.8582	2.05588	-2.75291	0.0053109
AT1G01570.1	AT1G01570	transferring glycosyl group transferase (DUF604);(source:Araport11)	15.3609	26.7492	3.97269	-2.75131	0.000221643
AT5G20270.1	AT5G20270	heptahelical transmembrane protein homologous to human adiponectin receptors and progestin receptors	58.2891	101.496	15.0823	-2.75049	4.05004e-16
AT4G21570.1	AT4G21570	organic solute transporter ostalpha protein (DUF300);(source:Araport11)	37.4333	65.1653	9.70134	-2.74785	9.41318e-11
AT1G65730.1	AT1G65730	Arabidopsis thaliana metal-nicotianamine transporter YSL4	10.2367	17.8177	2.65572	-2.74614	0.00696555
AT5G23210.1	AT5G23210	serine carboxypeptidase-like 34;(source:Araport11)	47.2983	82.309	12.2875	-2.74386	1.13831e-13
AT1G80860.2	AT1G80860	Encodes a single-copy phospholipid N-methyltransferase, involved in phosphatidylcholine biosynthesis. Has specific activity towards phosphatidylmonomethylethanolamine and phosphatidyldimethylethanolamine, but not phosphatidylethanolamine.	11.0256	19.1869	2.86432	-2.74386	0.000891666
AT3G07140.1	AT3G07140	GPI transamidase component Gpi16 subunit family protein;(source:Araport11)	43.6992	75.989	11.4095	-2.73555	4.79494e-10
AT4G00400.1	AT4G00400	bifunctional sn-glycerol-3-phosphate 2-O-acyltransferase/phosphatase. Involved in cutin assembly and is functionally redundant with GPAT4.	14.0624	24.4521	3.67277	-2.73502	0.000128682
AT3G56950.2	AT3G56950	One of the Major Intrinsic Proteins(MIPs) which facilitate the passive transport of small molecules across membranes.Belongs to a family of plant aquaporins.Similar to yeast and radish aquaporins. Located on ER.	9.514	16.5331	2.49487	-2.72832	0.00211031
AT3G15480.1	AT3G15480	fiber (DUF1218);(source:Araport11)	10.6538	18.5129	2.79479	-2.72772	0.00148787
AT5G13580.1	AT5G13580	Belongs to a clade of five Arabidopsis thaliana ABCG half-transporters that are required for synthesis of an effective suberin barrier in roots and seed coats (ABCG2, ABCG6, and ABCG20) and for synthesis of an intact pollen wall (ABCG1 and ABCG16).	12.6463	21.9676	3.3251	-2.72391	0.000946711
AT5G03080.1	AT5G03080	Encodes a phosphatidic acid phosphatase that can be detected in chloroplast membrane fractions. This gene, LPPgamma appears to be more important for diacylglycerol formation than LPPepsilon1 and LPPepsilon2 in the plastids. Heterozygous lppgamma mutants produce pollen that have defects in pollen tube germination and no homozygous mutants have been recovered. The mRNA is cell-to-cell mobile.	44.632	77.4851	11.779	-2.7177	1.86214e-11
AT1G17840.1	AT1G17840	Encodes a plasma membrane-localized ATP-binding cassette transporter, that is required for cutin transport to the extracellular matrix. The mRNA is cell-to-cell mobile.	177.6	308.193	47.0071	-2.71289	6.91581e-44
AT4G12650.1	AT4G12650	Endomembrane protein 70 protein family;(source:Araport11)	331.401	574.981	87.8205	-2.71088	4.11935e-76
AT1G47128.1	AT1G47128	cysteine proteinase precursor-like protein/ dehydration stress-responsive gene (RD21). Has been shown to have peptide ligase activity and protease activity in vitro. RD21 is involved in immunity to the necrotrophic fungal pathogen Botrytis cinerea.Activity detected in root, leaf, flower and cell culture.	187.3	324.663	49.9368	-2.70077	6.01671e-48
AT1G73160.1	AT1G73160	UDP-Glycosyltransferase superfamily protein;(source:Araport11)	18.7121	32.4346	4.98974	-2.7005	1.03836e-05
AT4G25400.1	AT4G25400	basic helix-loop-helix (bHLH) DNA-binding superfamily protein;(source:Araport11)	11.8602	20.5561	3.16424	-2.69963	0.000644768
AT5G59800.1	AT5G59800	Encodes a protein containing a methyl-CpG-binding domain that acts as an anti-silencing factor that prevent gene repression and DNA hypermethylation by tethering other anti-silencing factors to methylated DNA, which enables the function of DNA demethylases that in turn limit DNA methylation and prevent transcriptional gene silencing.	4.93383	8.55069	1.31697	-2.69882	0.0378386
AT4G34260.1	AT4G34260	1,2-alpha-L-fucosidase;(source:Araport11)	143.323	248.233	38.4141	-2.69198	9.69152e-33
AT5G11740.1	AT5G11740	Encodes arabinogalactan protein (AGP15). The mRNA is cell-to-cell mobile.	23.2636	40.2901	6.23717	-2.69146	3.70635e-07
AT3G20510.1	AT3G20510	Encodes a member of the Tmemb_14 family that is predicted to be localized to the membranes of the secretory pathway. The mRNA is cell-to-cell mobile.	14.557	25.2108	3.90315	-2.69133	0.000137033
AT3G15210.1	AT3G15210	Encodes a member of the ERF (ethylene response factor) subfamily B-1 of ERF/AP2 transcription factor family (ATERF-4). The protein contains one AP2 domain. Acts as a negative regulator of JA-responsive defense gene expression and resistance to the necrotrophic fungal pathogen Fusarium oxysporum and antagonizes JA inhibition of root elongation. The mRNA is cell-to-cell mobile.	77.6343	134.414	20.8545	-2.68825	7.90476e-13
AT2G02990.1	AT2G02990	Encodes a member of the ribonuclease T2 family that responds to inorganic phosphate starvation, and inhibits production of anthocyanin. Also involved in wound-induced signaling independent of jasmonic acid. Its expression is responsive to both phosphate (Pi) and phosphite (Phi) in roots.	10.4014	18.0081	2.79479	-2.68783	0.00211848
AT2G41170.1	AT2G41170	F-box family protein;(source:Araport11)	18.0321	31.2135	4.85067	-2.68591	1.50085e-05
AT2G43535.1	AT2G43535	Encodes a defensin-like (DEFL) family protein.	22.6576	39.2171	6.0981	-2.68505	9.27878e-07
AT4G18340.1	AT4G18340	Glycosyl hydrolase superfamily protein;(source:Araport11)	10.3591	17.9235	2.79479	-2.68104	0.00148151
AT4G39090.1	AT4G39090	Similar to cysteine proteinases, induced by desiccation but not abscisic acid. Required for RRS1-R mediated resistance against Ralstonia solanacearum. Interacts with the R. solanacearum type III effector PopP2. RD19 associates with PopP2 to form a nuclear complex that is required for activation of the RRS1-R?mediated resistance response.	274.894	475.55	74.2378	-2.67937	2.79658e-67
AT3G46560.1	AT3G46560	Encodes a small zinc finger-like protein that is a component of the mitochondrial protein import apparatus. Together with AtTIM10, AtTIM9 is non-redundantly essential for maintaining mitochondrial function of early embryo proper cells and endosperm free-nuclei.	7.31173	12.6371	1.98634	-2.66948	0.00802993
AT2G47010.1	AT2G47010	calcium/calcium/calmodulin-dependent Serine/Threonine-kinase;(source:Araport11)	23.7793	41.091	6.46756	-2.66753	2.49899e-07
AT5G22140.1	AT5G22140	FAD/NAD(P)-binding oxidoreductase family protein;(source:Araport11)	10.7551	18.5763	2.93386	-2.6626	0.00175513
AT1G53070.1	AT1G53070	Legume lectin family protein;(source:Araport11)	28.4498	49.1369	7.76274	-2.66217	1.10482e-05
AT4G25960.1	AT4G25960	P-glycoprotein 2;(source:Araport11)	129.753	224.095	35.4107	-2.66185	1.24448e-33
AT2G25520.1	AT2G25520	Drug/metabolite transporter superfamily protein;(source:Araport11)	235.758	406.887	64.6278	-2.6544	4.37748e-59
AT3G62560.1	AT3G62560	Ras-related small GTP-binding family protein;(source:Araport11)	34.548	59.6251	9.47095	-2.65434	7.02313e-10
AT2G17230.1	AT2G17230	EXORDIUM like 5;(source:Araport11)	132.014	227.695	36.3323	-2.64778	1.05759e-31
AT2G16510.1	AT2G16510	ATPase, F0/V0 complex, subunit C protein;(source:Araport11)	20.7984	35.8681	5.72865	-2.64644	4.19045e-06
AT5G59940.1	AT5G59940	Cysteine/Histidine-rich C1 domain family protein;(source:Araport11)	9.63674	16.6178	2.65572	-2.64555	0.00355039
AT5G42420.1	AT5G42420	Nucleotide-sugar transporter family protein;(source:Araport11)	101.208	174.517	27.9001	-2.64502	1.51116e-24
AT3G42180.1	AT3G42180	Exostosin family protein;(source:Araport11)	34.3911	59.2895	9.49273	-2.64288	7.81741e-10
AT1G62660.1	AT1G62660	Glycosyl hydrolases family 32 protein;(source:Araport11)	20.8304	35.9104	5.75043	-2.64266	5.89041e-06
AT3G62580.1	AT3G62580	Late embryogenesis abundant protein (LEA) family protein;(source:Araport11)	52.7485	90.9231	14.5738	-2.64127	9.56071e-14
AT4G31500.1	AT4G31500	Encodes an oxime-metabolizing enzyme in the biosynthetic pathway of glucosinolates. Is required for phytochrome signal transduction in red light. Mutation confers auxin overproduction.	204.739	352.887	56.5911	-2.64056	6.12688e-51
AT3G01420.1	AT3G01420	Encodes an alpha-dioxygenase involved in protection against oxidative stress and cell death. Induced in response to Salicylic acid and oxidative stress. Independent of NPR1 in induction by salicylic acid. The mRNA is cell-to-cell mobile.	195.198	336.439	53.9572	-2.64046	4.46317e-50
AT1G03230.1	AT1G03230	Eukaryotic aspartyl protease family protein;(source:Araport11)	416.76	718.073	115.447	-2.6369	1.4777e-81
AT1G78040.1	AT1G78040	Pollen Ole e 1 allergen and extensin family protein;(source:Araport11)	385.579	664.348	106.81	-2.63689	2.10651e-58
AT1G14210.1	AT1G14210	Ribonuclease T2 family protein;(source:Araport11)	68.4223	117.881	18.9637	-2.63602	7.04846e-18
AT1G50040.1	AT1G50040	formin-like protein, putative (DUF1005);(source:Araport11)	9.23291	15.9014	2.5644	-2.63246	0.00422162
AT4G32290.1	AT4G32290	Core-2/I-branching beta-1,6-N-acetylglucosaminyltransferase family protein;(source:Araport11)	47.0602	81.0244	13.096	-2.62923	5.94108e-13
AT4G30440.1	AT4G30440	Encodes a UDP-D-glucuronate 4-epimerase involved in pectin biosynthesis in the cell wall and affects cell wall integrity and immunity to fungi and bacteria.	132.014	227.214	36.8148	-2.62569	6.33483e-32
AT1G23210.1	AT1G23210	glycosyl hydrolase 9B6;(source:Araport11)	21.6012	37.1738	6.02857	-2.6244	1.72893e-06
AT1G15690.1	AT1G15690	Encodes a H(+)-translocating (pyrophosphate-energized) inorganic pyrophosphatase (H(+)-PPase; EC 3.6.1.1) located in the vacuolar membrane. Expression is found in all tissues examined, including meristems and floral organ primordium. Expression is particularly enhanced in pollen, and is repressed by light. Over expression and loss of function phenotypes suggest AVP1 is involved in regulation of a…	583.825	1004.13	163.519	-2.61842	3.97636e-66
AT1G72140.1	AT1G72140	Major facilitator superfamily protein;(source:Araport11)	16.2394	27.928	4.55075	-2.61754	0.000120298
AT3G07320.1	AT3G07320	O-Glycosyl hydrolases family 17 protein;(source:Araport11)	80.236	137.975	22.4974	-2.61657	2.55959e-21
AT5G01040.1	AT5G01040	putative laccase, knockout mutant showed early flowering	456.541	785.049	128.034	-2.61625	1.71722e-86
AT4G02970.1	AT4G02970	Signal recognition particle. Type 4 of RNA polymerase III dependent genes.	5.75781	9.89873	1.61689	-2.61402	0.0279432
AT4G34135.1	AT4G34135	The At4g34135 gene encodes a flavonol 7-O-glucosyltransferase (EC 2.4.1.237) that glucosylates also with a 20 fold lower activity flavonols (kaempferol and quercetin) at the 3-O-position.	115.202	198.023	32.3814	-2.61243	2.69691e-30
AT5G58580.1	AT5G58580	Encodes a functional E3 ligase that is involved in membrane trafficking and regulation of salt stress responses. It is localized to membranes including the plasma membrane, pre-vacuolar compartments and Golgi.	65.4523	112.449	18.4552	-2.60718	5.60491e-16
AT4G34980.1	AT4G34980	Serine protease similar to subtilisin.	68.5647	117.796	19.3331	-2.60715	2.75763e-17
AT2G23930.1	AT2G23930	Putative small nuclear ribonucleoprotein G;(source:Araport11)	6.53644	11.2256	1.84728	-2.60332	0.0438133
AT1G15170.1	AT1G15170	MATE efflux family protein;(source:Araport11)	49.0304	84.2041	13.8567	-2.60331	5.93152e-10
AT1G31300.1	AT1G31300	TRAM, LAG1 and CLN8 (TLC) lipid-sensing domain containing protein;(source:Araport11)	28.313	48.611	8.01491	-2.60052	6.96635e-08
AT3G03860.1	AT3G03860	Encodes a protein disulfide isomerase-like (PDIL) protein, a member of a multigene family within the thioredoxin (TRX) superfamily. This protein also belongs to the adenosine 5'-phosphosulfate reductase-like (APRL) group. The mRNA is cell-to-cell mobile.	14.7172	25.2531	4.18129	-2.59444	0.0003615
AT3G07000.1	AT3G07000	Cysteine/Histidine-rich C1 domain family protein;(source:Araport11)	10.0675	17.2706	2.86432	-2.59205	0.0026876
AT5G37540.1	AT5G37540	Eukaryotic aspartyl protease family protein;(source:Araport11)	208.46	357.608	59.3122	-2.59198	2.12182e-51
AT5G59140.1	AT5G59140	BTB/POZ domain-containing protein;(source:Araport11)	11.6033	19.9032	3.30331	-2.59102	0.00117234
AT1G69880.1	AT1G69880	thioredoxin H-type 8;(source:Araport11)	24.8167	42.566	7.0674	-2.59045	2.83787e-07
AT3G24300.1	AT3G24300	Encodes a plasma membrane localized ammonium transporter.	15.8918	27.2328	4.55075	-2.58117	0.000126863
AT1G11190.1	AT1G11190	Encodes a bifunctional nuclease that acts on both RNA and DNA involved in nucleic acid degradation to facilitate nucleotide and phosphate recovery during senescence. It has mismatch-specific endonuclease activity with wide recognition of single base mismatches as well as the ability to cleave indel types of mismatches (heteroduplexes with loops).	16.9364	29.0222	4.85067	-2.5809	0.000110695
AT4G11360.1	AT4G11360	Encodes a putative RING-H2 finger protein RHA1b. The mRNA is cell-to-cell mobile.	9.25742	15.8591	2.65572	-2.57814	0.0113514
AT5G42090.1	AT5G42090	Lung seven transmembrane receptor family protein;(source:Araport11)	145.159	248.653	41.6655	-2.57721	5.37165e-30
AT2G44460.1	AT2G44460	beta glucosidase 28;(source:Araport11)	39.1757	67.1027	11.2487	-2.57661	1.23136e-10
AT2G26070.1	AT2G26070	Encodes a predicted membrane protein. Similar sequences are widely distributed and conserved in plants, animals and protists but absent in fungi and prokaryotes. The sequence has no known motifs and no biological function has been assigned in any species. In Arabidopsis, it appears to be involved in the negative regulation of the response to ethylene, is localized to the Golgi and is a positive r…	11.2526	19.2715	3.23378	-2.57518	0.0014539
AT5G57350.1	AT5G57350	member of Plasma membrane H+-ATPase family	32.1164	54.9704	9.26235	-2.56921	4.86338e-09
AT1G79160.1	AT1G79160	filamentous hemagglutinin transporter;(source:Araport11)	22.8801	39.1536	6.60663	-2.56716	2.3747e-06
AT1G15385.1	AT1G15385	cotton fiber protein;(source:Araport11)	13.9948	23.9473	4.04222	-2.56664	0.00032513
AT5G41040.1	AT5G41040	Encodes a feruloyl-CoA transferase required for suberin synthesis. Has feruloyl-CoA-dependent feruloyl transferase activity towards substrates with a primary alcohol.	22.1124	37.8267	6.39802	-2.56371	1.91875e-06
AT5G59570.1	AT5G59570	Encodes BOA (BROTHER OF LUX ARRHYTHMO), a component of the circadian clock. The mRNA is cell-to-cell mobile.	20.5448	35.1306	5.95903	-2.55958	6.31813e-06
AT5G44417.1	AT5G44417	pseudogene of FAD-binding Berberine family protein;(source:Araport11)	117.789	201.393	34.1851	-2.55857	3.24965e-28
AT1G14390.1	AT1G14390	Leucine-rich repeat protein kinase family protein;(source:Araport11)	117.883	201.538	34.2286	-2.55778	5.05435e-25
AT3G27400.1	AT3G27400	Encodes a pectate lyase involved in response to nematodes.	31.4151	53.707	9.12328	-2.55749	1.15755e-08
AT5G18470.1	AT5G18470	Curculin-like (mannose-binding) lectin family protein;(source:Araport11)	72.4202	123.799	21.0413	-2.5567	1.84755e-16
AT2G44040.1	AT2G44040	Dihydrodipicolinate reductase, bacterial/plant;(source:Araport11)	5.80315	9.91988	1.68642	-2.55636	0.0248464
AT3G15510.1	AT3G15510	Note of caution: not to be confused with another protein (AtNAC6 locus AT5G39610) which on occasion has also been referred to as AtNAC2.	32.5894	55.7079	9.47095	-2.5563	1.03482e-08
AT2G38110.1	AT2G38110	bifunctional sn-glycerol-3-phosphate 2-O-acyltransferase/phosphatase. Involved in cutin assembly.	20.2365	34.5835	5.8895	-2.55387	7.63774e-06
AT5G43240.1	AT5G43240	hypothetical protein (DUF674);(source:Araport11)	9.35565	15.986	2.72526	-2.55235	0.00418898
AT5G66460.1	AT5G66460	Encodes a endo-beta-mannanase involved in seed germination.	177.82	303.835	51.8058	-2.5521	5.8422e-40
AT2G46390.1	AT2G46390	predicted to encode subunit 8 of mitochondrial complex II and to participate in the respiratory chain	10.8597	18.5552	3.16424	-2.55189	0.00208196
AT5G45350.1	AT5G45350	proline-rich family protein;(source:Araport11)	22.8831	39.0901	6.67616	-2.54971	2.69472e-06
AT4G35840.1	AT4G35840	RING/U-box superfamily protein;(source:Araport11)	21.3685	36.4998	6.23717	-2.54893	9.77861e-06
AT3G53480.1	AT3G53480	Negative regulator of auxin polar transport inhibitors. ABCG37 regulates auxin distribution and homeostasis in roots by excluding IBA from the root apex, but does not act directly in basipetal transport. ABCG37 and ABCG36 act redundantly at outermost root plasma membranes and, transport IBA out of the cells. Also involved in root transmembrane secretion of fluorescent phenolics involved in Fe upt…	691.153	1180.55	201.755	-2.54878	6.62502e-93
AT3G48340.1	AT3G48340	Cysteine proteinases superfamily protein;(source:Araport11)	103.354	176.518	30.1906	-2.54764	1.64503e-23
AT1G02390.1	AT1G02390	putative sn-glycerol-3-phosphate 2-O-acyltransferase	12.0555	20.5772	3.5337	-2.5418	0.00105842
AT3G60900.1	AT3G60900	FASCICLIN-like arabinogalactan-protein 10;(source:Araport11)	82.536	140.819	24.2533	-2.53758	1.19145e-19
AT2G01180.1	AT2G01180	Encodes phosphatidate phosphatase. Up-regulated by genotoxic stress (gamma ray or UV-B) and elicitor treatments with mastoparan and harpin. Expressed in roots and leaves.	12.0237	20.5138	3.5337	-2.53734	0.00158469
AT3G45960.2	AT3G45960	member of EXPANSIN-LIKE. Naming convention from the Expansin Working Group (Kende et al, 2004. Plant Mol Bio)	41.0126	69.968	12.0571	-2.53681	1.25238e-09
AT4G31130.1	AT4G31130	keratin-associated protein (DUF1218);(source:Araport11)	19.6952	33.5922	5.79818	-2.53445	2.59501e-05
AT4G23190.1	AT4G23190	Encodes putative receptor-like protein kinase that is induced by the soil-borne vascular bacteria, Ralstonia solanacearum. Naming convention from Chen et al 2003 (PMID 14756307)	48.1853	82.1186	14.2521	-2.52654	1.91001e-12
AT2G46170.1	AT2G46170	Reticulon family protein;(source:Araport11)	9.667	16.4697	2.86432	-2.52355	0.00612201
AT4G16442.1	AT4G16442	Uncharacterized protein family (UPF0497);(source:Araport11)	19.0891	32.5192	5.65911	-2.52264	1.70037e-05
AT2G40205.1	AT2G40205	Ribosomal protein L41 family;(source:Araport11)	8.64352	14.7226	2.5644	-2.52134	0.0475511
AT2G07698.1	AT2G07698	ATPase, F1 complex, alpha subunit protein;(source:Araport11)	2783.19	4740.34	826.047	-2.52069	2.00662e-39
AT5G52860.1	AT5G52860	ABC-2 type transporter family protein;(source:Araport11)	30.8049	52.4647	9.14506	-2.52028	4.52254e-07
AT1G07770.1	AT1G07770	Encodes cytoplasmic ribosomal protein S15a.	35.5979	60.6164	10.5793	-2.51846	3.78518e-08
AT1G55940.1	AT1G55940	member of CYP708A	14.3729	24.4733	4.27261	-2.51802	0.00075858
AT2G07707.1	AT2G07707	Plant mitochondrial ATPase, F0 complex, subunit 8 protein;(source:Araport11)	201.819	343.578	60.0595	-2.51617	3.62375e-34
AT1G23040.1	AT1G23040	hydroxyproline-rich glycoprotein family protein;(source:Araport11)	49.4162	84.1195	14.7129	-2.51536	4.65435e-12
AT3G29810.1	AT3G29810	During the course of seed coat epidermal cell differentiation, COBRA-LIKE 2 plays a role in cellulose deposition into mucilage secretory cells of Arabidopsis seeds. COBRA-LIKE 2 affects mucilage solubility and cellulosic ray formation.	100.189	170.536	29.8429	-2.51462	9.20942e-25
AT5G22460.1	AT5G22460	alpha/beta-Hydrolases superfamily protein;(source:Araport11)	9.37984	15.9649	2.79479	-2.51409	0.00456047
AT1G74520.1	AT1G74520	Part of the AtHVA22a family. Protein expression is ABA- and stress-inducible.	7.4375	12.6583	2.21673	-2.51357	0.0147578
AT5G08335.1	AT5G08335	Encodes an isoprenyl cysteine methylatransferase (ICMT) involved in the post-translational processing of proteins that have a C-terminal CaaX box. This protein appears to have higher catalytic activity and a higher transcript expression level than the other ICMT present in Arabidopsis (At5g23320). Analysis of ICMT RNAi lines suggests that this protein is involved in flower and stem development.	9.36926	15.9437	2.79479	-2.51218	0.00433584
AT4G13950.1	AT4G13950	Member of a diversely expressed predicted peptide family showing sequence similarity to tobacco Rapid Alkalinization Factor (RALF), and is believed to play an essential role in the physiology of Arabidopsis. Consists of a single exon and is characterized by a conserved C-terminal motif and N-terminal signal peptide.	14.2989	24.3252	4.27261	-2.50926	0.00895472
AT4G04890.1	AT4G04890	Encodes a homeodomain protein that is expressed in the LI layer of the vegetative, floral and inflorescence meristems. Binds to the L1 box promoter element which is required in some proteins for L1 specific expression.	20.628	35.0883	6.16764	-2.5082	7.49352e-06
AT1G53540.1	AT1G53540	HSP20-like chaperones superfamily protein;(source:Araport11)	7.38461	12.5525	2.21673	-2.50147	0.0360658
AT1G02816.1	AT1G02816	pectinesterase (Protein of unknown function, DUF538);(source:Araport11)	17.5987	29.9077	5.28966	-2.49927	7.47515e-05
AT1G79520.2	AT1G79520	Cation efflux family protein;(source:Araport11)	65.2433	110.784	19.7026	-2.49129	5.77978e-16
AT4G30610.1	AT4G30610	Encodes a secreted glycosylated serine carboxypeptidase with broad substrate preference that is involved in brassinosteroid signalling via BRI1. It is proteolytically processed in vivo by a separate as yet unidentified protease.	32.8089	55.7079	9.90994	-2.49093	2.40601e-08
AT1G54990.1	AT1G54990	auxin response mutant (AXR4) The mRNA is cell-to-cell mobile.	133.979	227.444	40.5136	-2.48903	5.644e-33
AT1G43910.1	AT1G43910	P-loop containing nucleoside triphosphate hydrolases superfamily protein;(source:Araport11)	251.64	427.147	76.1329	-2.48814	7.08425e-57
AT5G46490.2	AT5G46490	Disease resistance protein (TIR-NBS-LRR class) family;(source:Araport11)	9.75497	16.5543	2.95564	-2.48566	0.0137086
AT5G16250.1	AT5G16250	transmembrane protein;(source:Araport11)	76.694	130.034	23.3536	-2.47718	1.40594e-16
AT5G59520.1	AT5G59520	encodes a metal ion transporter whose expression is regulated by copper.	43.0055	72.915	13.096	-2.47709	1.20271e-10
AT5G48000.1	AT5G48000	Encodes a member of the CYP708A family of cytochrome P450 enzymes. THAH appears to add a hydroxyl group to the triterpene thalianol. thah1 mutants have an elevated accumulation of thalianol. thah1-1 mutants have longer roots than wild type plants. Thalian-diol and desaturated thalian-diol are lost from the root extracts of thah1-1 mutants. Overexpression of the sequence from At5g48000.1 rescues t…	34.4886	58.4674	10.5098	-2.4759	6.24921e-09
AT1G19440.1	AT1G19440	Encodes KCS4, a member of the 3-ketoacyl-CoA synthase family involved in the biosynthesis of VLCFA (very long chain fatty acids).	48.2295	81.6984	14.7606	-2.46856	1.05416e-10
AT1G16180.1	AT1G16180	Serinc-domain containing serine and sphingolipid biosynthesis protein;(source:Araport11)	100.579	170.324	30.834	-2.46569	1.92206e-21
AT5G07280.1	AT5G07280	Encodes EMS1 (EXCESS MICROSPOROCYTES1), a putative leucine-rich repeat receptor protein kinase that controls somatic and reproductive cell fates in Arabidopsis anther.	15.2876	25.8636	4.7116	-2.45664	0.000274245
AT5G10840.1	AT5G10840	Endomembrane protein 70 protein family;(source:Araport11)	246.878	417.632	76.1245	-2.4558	2.53042e-45
AT5G63840.1	AT5G63840	radial swelling mutant shown to be specifically impaired in cellulose production. Encodes the alpha-subunit of a glucosidase II enzyme.	313.949	531.067	96.8307	-2.45536	4.36464e-59
AT5G67360.1	AT5G67360	Encodes a subtilisin-like serine protease essential for mucilage release from seed coats.	577.242	976.373	178.11	-2.45466	2.30337e-82
AT1G26770.2	AT1G26770	Encodes an expansin. Naming convention from the Expansin Working Group (Kende et al, Plant Mol Bio). Involved in the formation of nematode-induced syncytia in roots of Arabidopsis thaliana.	67.2592	113.755	20.7632	-2.45383	1.16917e-15
AT4G30400.1	AT4G30400	RING/U-box superfamily protein;(source:Araport11)	205.905	348.151	63.6585	-2.45129	3.25979e-42
AT4G27260.1	AT4G27260	encodes an IAA-amido synthase that conjugates Asp and other amino acids to auxin in vitro. Lines carrying insertions in this gene are hypersensitive to auxin. It is involved in camalexin biosynthesis via conjugating indole-3-carboxylic acid (ICA) and cysteine (Cys). The mRNA is cell-to-cell mobile.	813.582	1375.49	251.674	-2.45032	1.32121e-86
AT5G45380.1	AT5G45380	urea-proton symporter DEGRADATION OF UREA 3 (DUR3);(source:Araport11)	32.5526	55.0127	10.0926	-2.44647	2.18027e-07
ATMG01050.1	ATMG01050	ORF59	18.4605	31.1923	5.72865	-2.44492	5.60528e-05
AT3G10410.1	AT3G10410	SERINE CARBOXYPEPTIDASE-LIKE 49;(source:Araport11)	104.806	177.044	32.5682	-2.44257	5.45755e-25
AT4G24000.1	AT4G24000	encodes a protein similar to cellulose synthase	23.8314	40.2478	7.41507	-2.44038	2.45371e-06
AT3G16640.1	AT3G16640	Encodes a protein homologous to translationally controlled tumor protein (TCTP) from Drosophila. In flies, TCTP functions guanine nucleotide exchange factor in the TOR signaling pathway. TCTP is expressed throughout the plant with highest levels seen in meristematic regions of the shoot and root. Loss of function alleles are not transmitted through the male gametophyte due to defects in pollen tu…	397.203	670.414	123.992	-2.43481	8.46922e-66
AT2G30010.1	AT2G30010	Encodes a member of the TBL (TRICHOME BIREFRINGENCE-LIKE) gene family containing a plant-specific DUF231 (domain of unknown function) domain. TBL gene family has 46 members, two of which (TBR/AT5G06700 and TBL3/AT5G01360) have been shown to be involved in the synthesis and deposition of secondary wall cellulose, presumably by influencing the esterification state of pectic polymers. A nomenclature…	5.90473	9.96219	1.84728	-2.43106	0.0411037
AT3G26618.1	AT3G26618	eukaryotic release factor 1-3;(source:Araport11)	26.7492	45.114	8.38437	-2.4278	3.61479e-07
AT2G07732.1	AT2G07732	Ribulose bisphosphate carboxylase large chain, catalytic domain-containing protein;(source:Araport11)	74.0447	124.875	23.2145	-2.42739	1.72917e-15
AT2G45420.1	AT2G45420	LOB domain-containing protein 18;(source:Araport11)	34.2245	57.7088	10.7402	-2.42577	7.21777e-09
AT1G23850.1	AT1G23850	transmembrane protein;(source:Araport11)	32.3773	54.5926	10.1621	-2.4255	2.5291e-08
AT1G06980.1	AT1G06980	6,7-dimethyl-8-ribityllumazine synthase;(source:Araport11)	31.7692	53.5589	9.97947	-2.42409	4.50721e-08
AT2G21770.1	AT2G21770	cellulose synthase, related to CESA6.	9.09875	15.3332	2.86432	-2.42039	0.0111115
AT5G62180.1	AT5G62180	carboxyesterase 20;(source:Araport11)	73.1954	123.315	23.0754	-2.41792	4.41408e-17
AT5G19290.1	AT5G19290	alpha/beta-Hydrolases superfamily protein;(source:Araport11)	64.6199	108.868	20.372	-2.41792	5.01212e-15
AT5G57010.1	AT5G57010	calmodulin-binding family protein;(source:Araport11)	42.194	71.0834	13.3046	-2.41759	3.05439e-10
AT2G20490.1	AT2G20490	nucleolar RNA-binding Nop10p family protein;(source:Araport11)	16.104	27.127	5.08105	-2.41653	0.000404863
AT1G05280.1	AT1G05280	ERV-F (C)1 provirus ancestral Env polyprotein, putative (DUF604);(source:Araport11)	7.46472	12.5736	2.3558	-2.41611	0.0165781
AT4G12590.1	AT4G12590	ER membrane protein complex subunit-like protein (Protein of unknown function DUF106, transmembrane);(source:Araport11)	55.03	92.6913	17.3686	-2.41595	2.56901e-11
AT2G07731.1	AT2G07731	pseudogene of NADH dehydrogenase 6;(source:Araport11)	867.012	1460.32	273.702	-2.41561	1.11521e-59
AT1G58030.1	AT1G58030	Encodes a member of the cationic amino acid transporter (CAT) subfamily of amino acid polyamine choline transporters. Localized to the tonoplast.	164.9	277.738	52.0622	-2.41542	1.43404e-37
AT2G36380.1	AT2G36380	pleiotropic drug resistance 6;(source:Araport11)	622.799	1048.85	196.748	-2.41439	7.68715e-80
AT1G70690.1	AT1G70690	Encodes a plasmodesmal protein that may be involved in the intercellular movement of molecules through the plasmodesmata. The protein has two DUF26 domains and a single transmembrane domain.	22.577	38.0171	7.13693	-2.41327	1.05576e-05
AT2G13860.1	AT2G13860	transposable_element_gene;(source:Araport11);gypsy-like retrotransposon family, has a 2.4e-275 P-value blast match to GB:AAD27547 polyprotein (Gypsy_Ty3-element) (Oryza sativa subsp. indica);(source:TAIR10)	11.3951	19.1869	3.60323	-2.41276	0.00258109
AT4G23010.3	AT4G23010	UDP-galactose transporter 2;(source:Araport11)	94.1484	158.428	29.8689	-2.40711	1.40737e-10
AT3G20460.1	AT3G20460	Major facilitator superfamily protein;(source:Araport11)	12.2293	20.5772	3.88137	-2.40641	0.00407801
AT5G63140.1	AT5G63140	purple acid phosphatase 29;(source:Araport11)	13.4571	22.6416	4.27261	-2.40579	0.000844483
AT2G07687.1	AT2G07687	Cytochrome c oxidase, subunit III;(source:Araport11)	1623.28	2730.53	516.039	-2.40363	4.76097e-39
AT1G71110.1	AT1G71110	transmembrane protein;(source:Araport11)	138.909	233.658	44.1604	-2.40358	1.21902e-29
AT2G43290.1	AT2G43290	Calmodulin-like MSS3.Encodes an endomembrane localized member of the CML subfamily VII. Contains a canonical CaM domain and unique N-terminal extension that distinguishes it from other members of the subfamily.	225.176	378.748	71.6039	-2.40313	5.65488e-48
AT4G09670.1	AT4G09670	Oxidoreductase family protein;(source:Araport11)	12.2719	20.6407	3.90315	-2.40278	0.00165324
AT5G53870.1	AT5G53870	early nodulin-like protein 1;(source:Araport11)	118.372	199.096	37.6492	-2.40277	8.39356e-28
AT5G21020.2	AT5G21020	transmembrane protein;(source:Araport11)	52.529	88.3328	16.7252	-2.40093	9.54651e-09
AT3G19390.1	AT3G19390	Granulin repeat cysteine protease family protein;(source:Araport11)	69.8533	117.44	22.267	-2.39894	8.3322e-16
AT5G52420.1	AT5G52420	transmembrane protein;(source:Araport11)	17.0154	28.602	5.42873	-2.39743	0.000500829
AT2G47130.1	AT2G47130	Encodes a short-chain dehydrogenase/reductase that is not involved in ABA biosynthesis but plays an important role in plant defense response to bacteria.	31.1136	52.2955	9.93172	-2.39657	1.34831e-07
AT1G73340.1	AT1G73340	ADTO1 is required for the activation of systemic acquired resistance.	86.3355	145.093	27.5784	-2.39536	2.88357e-19
AT5G43460.1	AT5G43460	HR-like lesion-inducing protein-like protein;(source:Araport11)	32.6736	54.9069	10.4402	-2.39483	4.36131e-08
AT5G03610.1	AT5G03610	GDSL-motif esterase/acyltransferase/lipase. Enzyme group with broad substrate specificity that may catalyze acyltransfer or hydrolase reactions with lipid and non-lipid substrates.	111.885	188.015	35.7542	-2.39467	3.54149e-22
AT2G41780.1	AT2G41780	hypothetical protein;(source:Araport11)	9.4633	15.9014	3.02518	-2.39407	0.0117958
AT4G21120.1	AT4G21120	Encodes a member of the cationic amino acid transporter (CAT) subfamily of amino acid polyamine choline transporters. Mediates efficient uptake of Lys, Arg and Glu in a yeast system. The mRNA is cell-to-cell mobile.	36.2742	60.9519	11.5964	-2.394	1.32135e-08
AT4G00750.1	AT4G00750	S-adenosyl-L-methionine-dependent methyltransferases superfamily protein;(source:Araport11)	400.17	672.306	128.034	-2.39259	4.16238e-71
AT5G58730.1	AT5G58730	pfkB-like carbohydrate kinase family protein;(source:Araport11)	23.2423	39.0478	7.43685	-2.39248	1.55992e-05
AT2G47770.1	AT2G47770	Encodes a membrane-bound protein designated AtTSPO (Arabidopsis thaliana TSPO-related). AtTSPO is related to the bacterial outer membrane tryptophan-rich sensory protein (TspO) and the mammalian mitochondrial 18 kDa Translocator Protein (18 kDa TSPO), members of the TspO/MBR domain-containing membrane proteins. Mainly detected in dry seeds, but can be induced in vegetative tissues by osmotic or s…	9.88042	16.5966	3.16424	-2.39095	0.00511355
AT3G54940.2	AT3G54940	Papain family cysteine protease;(source:Araport11)	58.8358	98.821	18.8506	-2.39021	4.77843e-10
AT4G05460.1	AT4G05460	Encodes a SKP1/ASK-Interacting protein.	5.47975	9.20355	1.75596	-2.38993	0.0466775
AT2G07811.1	AT2G07811	pseudogene of mitochondrial protein	1083.45	1819.64	347.266	-2.38954	1.8104e-53
AT5G03460.1	AT5G03460	transmembrane protein;(source:Araport11)	30.4755	51.1801	9.77087	-2.38903	2.13426e-07
AT2G02100.1	AT2G02100	Predicted to encode a PR (pathogenesis-related) protein. Belongs to the plant defensin (PDF) family with the following members: At1g75830/PDF1.1, At5g44420/PDF1.2a, At2g26020/PDF1.2b, At5g44430/PDF1.2c, At2g26010/PDF1.3, At1g19610/PDF1.4, At1g55010/PDF1.5, At2g02120/PDF2.1, At2g02100/PDF2.2, At2g02130/PDF2.3, At1g61070/PDF2.4, At5g63660/PDF2.5, At2g02140/PDF2.6, At5g38330/PDF3.1 and At4g30070/PDF…	7.12468	11.9631	2.28627	-2.38753	0.0198681
AT3G62100.1	AT3G62100	Encodes a member of the Aux/IAA family of proteins implicated in auxin signaling. IAA30 lacks the conserved degron (domain II) found in many family members. IAA30 transcripts are induced by auxin treatment and accumulate preferentially in the quiescent center cells of the root meristem. Overexpression of IAA30 leads to defects in gravitropism, root development, root meristem maintenance, and coty…	95.4004	160.154	30.6472	-2.38563	1.59566e-18
AT1G24170.1	AT1G24170	Encodes a protein with putative galacturonosyltransferase activity.	40.0162	67.145	12.8874	-2.38132	1.65357e-09
AT5G58090.1	AT5G58090	O-Glycosyl hydrolases family 17 protein;(source:Araport11)	35.1667	58.9934	11.34	-2.37913	5.68521e-08
AT5G14150.1	AT5G14150	Emb:.1 protein, putative (Protein of unknown function, DUF642);(source:Araport11)	7.51007	12.5948	2.42533	-2.37657	0.0143445
AT1G07280.1	AT1G07280	Tetratricopeptide repeat (TPR)-like superfamily protein;(source:Araport11)	83.3897	139.849	26.9308	-2.37653	2.14494e-17
AT4G37160.1	AT4G37160	SKU5 similar 15;(source:Araport11)	42.0915	70.5786	13.6045	-2.37515	1.46011e-09
AT5G11650.1	AT5G11650	alpha/beta-Hydrolases superfamily protein;(source:Araport11)	38.1718	63.9865	12.3571	-2.37243	1.48488e-08
AT5G35160.2	AT5G35160	Endomembrane protein 70 protein family;(source:Araport11)	107.838	180.752	34.924	-2.37172	8.12838e-24
AT5G43760.1	AT5G43760	Encodes KCS20, a member of the 3-ketoacyl-CoA synthase family involved in the biosynthesis of VLCFA (very long chain fatty acids). The mRNA is cell-to-cell mobile.	440.745	738.587	142.904	-2.36972	1.95202e-69
AT1G51500.1	AT1G51500	Encodes an ABC transporter involved in cuticular wax biosynthesis. Lines carrying recessive mutations in this locus have weakly glaucous stem surface, and relative elevated secondary alcohols and ketones.	212.198	355.583	68.8133	-2.36943	2.34277e-34
AT4G24780.1	AT4G24780	Encodes a pectate lyase involved in response to nematodes.	107.315	179.824	34.8067	-2.36915	2.31528e-23
AT2G19810.1	AT2G19810	Encodes Oxidation-related Zinc Finger 1 (OZF1), a plasma membrane protein involved in oxidative stress.	144.627	242.23	47.0247	-2.36489	2.44889e-30
AT4G19970.1	AT4G19970	nucleotide-diphospho-sugar transferase family protein;(source:Araport11)	7.94866	13.3111	2.58619	-2.36373	0.0183858
AT1G55850.1	AT1G55850	encodes a protein similar to cellulose synthase The mRNA is cell-to-cell mobile.	684.624	1145.98	223.266	-2.35975	1.48216e-81
AT5G59100.1	AT5G59100	Subtilisin-like serine endopeptidase family protein;(source:Araport11)	6.30373	10.5516	2.05588	-2.35963	0.0339223
AT1G11910.1	AT1G11910	Encodes an aspartic proteinase that forms a heterodimer and is stable over a broad pH range (ph 3-8).	446.002	746.487	145.516	-2.35894	1.71331e-74
AT1G63090.1	AT1G63090	phloem protein 2-A11;(source:Araport11)	13.5161	22.6205	4.41168	-2.35823	0.00106191
AT1G76160.1	AT1G76160	SKU5 similar 5;(source:Araport11)	272.844	456.571	89.1157	-2.35709	9.20008e-53
AT2G23810.1	AT2G23810	Member of TETRASPANIN family	66.4919	111.225	21.7585	-2.35384	1.27276e-14
AT5G51880.1	AT5G51880	2-oxoglutarate (2OG) and Fe(II)-dependent oxygenase superfamily protein;(source:Araport11)	7.89577	13.2054	2.58619	-2.35222	0.0476853
AT3G45970.1	AT3G45970	member of EXPANSIN-LIKE. Naming convention from the Expansin Working Group (Kende et al, 2004. Plant Mol Bio) The mRNA is cell-to-cell mobile.	191.886	320.83	62.9414	-2.34973	2.03468e-41
AT1G32400.1	AT1G32400	TOM2A encodes a 280 amino acid putative four-pass transmembrane protein with a C-terminal farnesylation signal, essential for efficient multiplication of tobacco mosaic viruses.	47.2404	78.9812	15.4995	-2.34929	1.96355e-10
AT4G12600.2	AT4G12600	Ribosomal protein L7Ae/L30e/S12e/Gadd45 family protein;(source:Araport11)	33.9903	56.8232	11.1574	-2.34848	2.25845e-08
AT3G22060.1	AT3G22060	contains Pfam profile: PF01657 Domain of unknown function that is usually associated with protein kinase domain Pfam:PF00069, however this protein does not have the protein kinase domain	16.3172	27.2751	5.35919	-2.3475	0.000527775
AT3G32968.1	AT3G32968	transposable_element_gene;(source:Araport11);Mutator-like transposase family, has a 2.2e-26 P-value blast match to GB:AAA21566 mudrA of transposon=MuDR (MuDr-element) (Zea mays);(source:TAIR10)	15.1849	25.38	4.98974	-2.34666	0.00487833
AT4G22330.1	AT4G22330	AtCES1 encodes a nuclear and endoplasmic reticulum localized Acyl-CoA independent ceramide synthase that is involved in sphingolipid metabolism, disease resistance and response to salt stress.	72.4804	121.103	23.8579	-2.34369	2.82994e-11
AT1G03870.1	AT1G03870	fasciclin-like arabinogalactan-protein 9 (Fla9)	19.0097	31.7605	6.25895	-2.34324	0.000176573
AT2G39210.1	AT2G39210	Major facilitator superfamily protein;(source:Araport11)	124.244	207.562	40.9266	-2.34243	5.18108e-23
AT3G02640.1	AT3G02640	transmembrane protein;(source:Araport11)	43.0546	71.9266	14.1825	-2.34241	1.56749e-08
AT4G25900.1	AT4G25900	Galactose mutarotase-like superfamily protein;(source:Araport11)	67.3023	112.407	22.1975	-2.34027	2.34175e-13
AT1G18040.1	AT1G18040	cyclin-dependent kinase D1;(source:Araport11)	9.13687	15.2486	3.02518	-2.33358	0.0140004
AT4G09320.1	AT4G09320	nucleoside diphosphate kinase type 1 (NDPK1) gene, complete The mRNA is cell-to-cell mobile.	33.9422	56.6358	11.2487	-2.33196	1.58697e-07
AT1G03730.1	AT1G03730	pyrroline-5-carboxylate reductase;(source:Araport11)	13.5085	22.5358	4.48121	-2.33026	0.00101868
AT4G27720.1	AT4G27720	Major facilitator superfamily protein;(source:Araport11)	45.3143	75.59	15.0387	-2.32951	1.00272e-08
AT1G65350.1	AT1G65350	polyubiquitin gene,Columbia ecotype revealed that the gene contained a 3.9-kb insertion in the coding region from mitochondrial DNA.	8.41112	14.0275	2.79479	-2.32744	0.0196757
AT1G02930.1	AT1G02930	Encodes glutathione transferase belonging to the phi class of GSTs. Naming convention according to Wagner et al. (2002).	27.8622	46.462	9.26235	-2.3266	5.08887e-07
AT5G18200.1	AT5G18200	encodes an adenylyltransferase	16.3522	27.254	5.45051	-2.322	0.000281843
AT3G27510.1	AT3G27510	Cysteine/Histidine-rich C1 domain family protein;(source:Araport11)	19.462	32.4346	6.48934	-2.32139	0.000560503
AT3G45060.1	AT3G45060	member of High affinity nitrate transporter family	93.9147	156.509	31.3207	-2.32105	5.19027e-21
AT3G48890.1	AT3G48890	putative progesterone-binding protein homolog (Atmp2) mRNA, The mRNA is cell-to-cell mobile.	85.1847	141.913	28.4564	-2.31818	9.39273e-19
AT1G55960.1	AT1G55960	Polyketide cyclase/dehydrase and lipid transport superfamily protein;(source:Araport11)	22.2419	37.0469	7.43685	-2.31659	5.64126e-05
AT1G66580.1	AT1G66580	senescence associated gene 24;(source:Araport11)	182.036	303.161	60.9115	-2.3153	1.70264e-35
AT2G19720.1	AT2G19720	ribosomal protein S15A B;(source:Araport11)	10.7634	17.9235	3.60323	-2.31449	0.00440148
AT2G01720.1	AT2G01720	Ribophorin I;(source:Araport11)	104.814	174.474	35.1544	-2.31124	7.99138e-23
AT1G72120.1	AT1G72120	Major facilitator superfamily protein;(source:Araport11)	16.3761	27.254	5.49826	-2.30942	0.00120879
AT5G60360.3	AT5G60360	Encodes a senescence-associated thiol protease. The mRNA is cell-to-cell mobile.	185.574	308.786	62.3633	-2.30784	2.47163e-39
AT2G07726.1	AT2G07726	pseudogene of mitochondrial ribosomal protein S14;(source:Araport11)	311.975	519.104	104.846	-2.30776	1.7925e-54
AT5G46700.1	AT5G46700	Encodes a transmembrane protein of the tetraspanin (TET) family, one of 17 members found in Arabidopsis. Double mutant analysis showed that TRN1 and TRN2 act in the same pathway. Required for the maintenance of both the radial pattern of tissue differentiation in the root and for the subsequent circumferential pattern within the epidermis.	25.9014	43.0708	8.73204	-2.30232	3.59958e-06
AT4G34180.1	AT4G34180	Encodes a cyclase-family protein that is a negative regulator of cell death that regulates pathogen-induced symptom development.	117.652	195.62	39.6833	-2.30145	3.37399e-25
AT1G67750.1	AT1G67750	Pectate lyase family protein;(source:Araport11)	7.18364	11.9419	2.42533	-2.29978	0.0204174
AT1G20840.1	AT1G20840	The protein encoded by this gene is found in the tonoplast (vacuole membrane) of Arabidopsis cells. The gene is expressed at highest levels in juvenile (sink) and adult (source) leaves, followed by flower tissues.	52.3266	86.9848	17.6685	-2.29958	4.35045e-11
AT4G00110.1	AT4G00110	Encodes a putative membrane-anchored UDP-D-glucuronate 4-epimerase.	23.1006	38.395	7.80631	-2.2982	3.51934e-05
AT1G09310.1	AT1G09310	plant/protein (Protein of unknown function, DUF538);(source:Araport11)	12.3687	20.5561	4.18129	-2.29755	0.00274041
AT2G04040.1	AT2G04040	AtDTX1 (At2g04040) has been identified as a detoxifying efflux carrier for plant-derived antibiotics and other toxic compounds, including CD2+. Expression in rosette leaves is activated by high concentration of boron.Mistakenly referred to as At2g04070 in PMID:11739388.	19.1246	31.7817	6.46756	-2.2969	7.04067e-05
AT3G60650.1	AT3G60650	Encodes a peptide involved in the regulation of lateral root development and root growth pattern.	13.929	23.1464	4.7116	-2.2965	0.00182849
AT3G13720.1	AT3G13720	PRA1 (Prenylated rab acceptor) family protein;(source:Araport11)	10.0168	16.6389	3.39463	-2.29323	0.00830511
AT5G60520.1	AT5G60520	Late embryogenesis abundant (LEA) protein-like protein;(source:Araport11)	13.2138	21.9464	4.48121	-2.29203	0.0018457
AT1G34780.1	AT1G34780	Encodes a protein disulfide isomerase-like (PDIL) protein, a member of a multigene family within the thioredoxin (TRX) superfamily. This protein also belongs to the adenosine 5'-phosphosulfate reductase-like (APRL) group.	10.8299	17.9869	3.67277	-2.29201	0.00754599
AT4G20830.1	AT4G20830	FAD-binding Berberine family protein;(source:Araport11)	1193.46	1981.75	405.179	-2.29014	1.17322e-71
AT3G06778.1	AT3G06778	Chaperone DnaJ-domain superfamily protein;(source:Araport11)	61.1954	101.602	20.7892	-2.28902	5.73151e-12
AT2G47800.1	AT2G47800	Encodes a plasma membrane localized ATPase transporter involved in multidrug transport. The expression of this gene is upregulated by herbicide safeners such as benoxacor, fluxofenim and fenclorim. The mRNA is cell-to-cell mobile.	630.198	1046.24	214.16	-2.28845	1.34479e-75
AT2G38380.1	AT2G38380	Peroxidase superfamily protein;(source:Araport11)	171.109	284.058	58.1603	-2.28808	3.26288e-36
AT3G06060.1	AT3G06060	Encodes one of the Arabidopsis proteins (At3g06060/TSC10A and At5g19200/TSC10B) with significant similarity to the yeast 3-ketodihydrosphinganine (3-KDS) reductase, Tsc10p. Both TSC10A and TSC10B are bona fide 3-KDS reductase as shown by complementation experiment in yeast.	27.135	45.0294	9.24056	-2.28481	4.16574e-06
AT4G30190.2	AT4G30190	belongs to the P-type ATPase superfamily of cation-transporting ATPases, pumps protons out of the cell, generating a proton gradient that drives the active transport of nutrients by proton symport. has two autoinhibitory regions within the C-terminal dom	1069.56	1774.67	364.457	-2.28373	7.73771e-71
AT3G25290.1	AT3G25290	Auxin-responsive family protein;(source:Araport11)	97.0701	160.994	33.1462	-2.28009	3.86153e-21
AT4G32150.1	AT4G32150	AtVAMP711 is a member of Synaptobrevin-like AtVAMP7C, v-SNARE (soluble N-ethyl-maleimide sensitive factor attachment protein receptors) protein family. SNAREs have been divided into four subgroups: Qa-, Qb-, Qc- and R-SNAREs. R-SNAREs are classified into three groups, the Sec22-, YKT6- and VAMP7-like R-SNAREs. One R-SNARE and three Q-SNAREs (one of each subgroup) form the trans-SNARE complex, whi…	30.7498	50.9897	10.5098	-2.27847	2.05742e-07
AT5G47440.1	AT5G47440	auxin canalization protein (DUF828);(source:Araport11)	65.6055	108.783	22.4278	-2.27809	5.21319e-14
AT3G27230.1	AT3G27230	S-adenosyl-L-methionine-dependent methyltransferases superfamily protein;(source:Araport11)	95.5763	158.467	32.6855	-2.27746	3.19079e-19
AT3G16470.1	AT3G16470	Encodes a JA-responsive gene that coordinates with GRP7 in shaping plant development through the regulation of RNA processing in Arabidopsis. AtJAC1 interacts with RNA binding protein GRP7 specifically in the cytoplasm to regulate its nucleocytoplasmic distribution.	33.2637	55.1396	11.3878	-2.27561	1.40948e-07
AT3G51520.1	AT3G51520	Encodes a functional acyl-CoA:diacylglycerol acyltransferase with different acyl-CoA substrate preferences and shows higher DAG to TAG conversion rate than AtDGAT1. It increases both C18:2 and C18:3 polyunsaturated fatty acids at the expense of C16:0.	16.0603	26.6223	5.49826	-2.27559	0.00223784
AT4G37390.1	AT4G37390	Encodes an IAA-amido synthase that conjugates Asp and other amino acids to auxin in vitro. Lines carrying insertions in this gene are hypersensitive to auxin. May function as a negative component in auxin signaling by regulating auxin activity.	330.73	548.168	113.291	-2.27458	5.96126e-51
AT5G48410.1	AT5G48410	member of Putative ligand-gated ion channel subunit family	14.8301	24.579	5.08105	-2.27423	0.000763311
AT4G30996.1	AT4G30996	NKS1, a plant-specific gene, encodes a 19 kDa endomembrane-localized protein. It is part of SOS independent ion homeostasis regulation pathway.	43.7883	72.516	15.0605	-2.26753	1.91251e-08
AT1G26380.1	AT1G26380	Functions in the biosynthesis of 4-hydroxy indole-3-carbonyl nitrile (4-OH-ICN), a cyanogenic phytoalexin in Arabidopsis. FOX1 acts as a dehydrogenase on indole cyanohydrin to form indole carbonyl nitrile.	12.8209	21.2301	4.41168	-2.26671	0.00188867
AT1G59970.1	AT1G59970	Matrixin family protein;(source:Araport11)	27.9834	46.3351	9.6318	-2.26623	1.06747e-06
AT4G25810.1	AT4G25810	xyloglucan endotransglycosylase-related protein (XTR6)	164.586	272.516	56.6565	-2.26603	2.1695e-30
AT5G56970.1	AT5G56970	It encodes a protein whose sequence is similar to cytokinin oxidase/dehydrogenase, which catalyzes the degradation of cytokinins.	371.537	614.996	128.078	-2.26356	6.82098e-63
AT3G47600.1	AT3G47600	Encodes a putative transcription factor (MYB94).	252.226	417.484	86.9685	-2.26316	1.1722e-35
AT1G76520.1	AT1G76520	Auxin efflux carrier family protein;(source:Araport11)	91.225	150.968	31.4816	-2.26167	1.1012e-17
AT4G37410.1	AT4G37410	member of CYP81F The mRNA is cell-to-cell mobile.	240.733	398.34	83.1266	-2.26062	1.05483e-46
AT4G01410.1	AT4G01410	Late embryogenesis abundant (LEA) hydroxyproline-rich glycoprotein family;(source:Araport11)	7.2184	11.9419	2.49487	-2.259	0.0234902
AT1G31850.1	AT1G31850	S-adenosyl-L-methionine-dependent methyltransferases superfamily protein;(source:Araport11)	185.612	307.057	64.1671	-2.2586	1.13974e-37
AT5G41610.1	AT5G41610	member of Putative Na+/H+ antiporter family	135.258	223.696	46.8203	-2.25633	4.4026e-27
AT3G20500.1	AT3G20500	purple acid phosphatase 18;(source:Araport11)	71.7887	118.724	24.8532	-2.25611	4.23749e-15
AT2G17120.1	AT2G17120	Induction of chitin-responsive genes by chitin treatment is not blocked in the mutant. It contains a C-terminal GPI anchor signal and is an ortholog of OsCEBiP.	18.009	29.7808	6.23717	-2.25542	0.000211583
AT3G22600.1	AT3G22600	Bifunctional inhibitor/lipid-transfer protein/seed storage 2S albumin superfamily protein;(source:Araport11)	7.66757	12.6794	2.65572	-2.25531	0.0214463
AT4G11610.1	AT4G11610	C2 calcium/lipid-binding plant phosphoribosyltransferase family protein;(source:Araport11)	88.5146	146.356	30.6731	-2.25443	4.03836e-17
AT3G50760.1	AT3G50760	Encodes a protein with putative galacturonosyltransferase activity. The mRNA is cell-to-cell mobile.	27.3562	45.2198	9.49273	-2.25206	1.46494e-06
AT3G02880.1	AT3G02880	Leucine-rich repeat protein kinase family protein;(source:Araport11)	84.7943	140.163	29.4257	-2.25196	6.06389e-14
AT2G01970.1	AT2G01970	Endomembrane protein 70 protein family;(source:Araport11)	169.262	279.763	58.7601	-2.2513	2.90015e-34
AT1G16900.1	AT1G16900	Encodes the Arabidopsis ortholog of the yeast/human ALG9 catalyzing the luminal addition of two alpha-1,2 Man residues in assembling Glc3Man9GlcNAc2.	31.3032	51.7272	10.8792	-2.24935	2.24272e-07
AT3G13310.1	AT3G13310	Chaperone DnaJ-domain superfamily protein;(source:Araport11)	165.394	273.253	57.5345	-2.24774	1.59573e-31
AT3G16450.1	AT3G16450	Mannose-binding lectin superfamily protein;(source:Araport11)	460.518	760.642	160.394	-2.2456	3.63044e-63
AT5G25050.1	AT5G25050	Major facilitator superfamily protein;(source:Araport11)	46.1602	76.2428	16.0776	-2.24555	2.13789e-09
AT3G56200.1	AT3G56200	Encodes a putative amino acid transporter. The mRNA is cell-to-cell mobile.	48.1379	79.5071	16.7687	-2.24531	3.18729e-10
AT3G47800.1	AT3G47800	Galactose mutarotase-like superfamily protein;(source:Araport11)	135.562	223.886	47.2375	-2.24476	1.08835e-21
AT5G14450.1	AT5G14450	GDSL-motif esterase/acyltransferase/lipase. Enzyme group with broad substrate specificity that may catalyze acyltransfer or hydrolase reactions with lipid and non-lipid substrates.	22.2029	36.6691	7.73678	-2.24476	2.58023e-05
AT5G64140.1	AT5G64140	Encodes a putative ribosomal protein S28.	10.5352	17.3976	3.67277	-2.24394	0.0277277
AT5G66920.1	AT5G66920	SKU5 similar 17;(source:Araport11)	212.644	351.098	74.1901	-2.24257	6.80546e-42
AT1G51460.1	AT1G51460	ABCG13 encodes a member of the ATP-binding cassette (ABC) transporter family protein. Mutants show defects in petal elongation resulting in a folded petal phenotype.	29.7115	49.0523	10.3707	-2.24181	6.00693e-07
AT1G15930.2	AT1G15930	Ribosomal protein L7Ae/L30e/S12e/Gadd45 family protein;(source:Araport11)	54.6654	90.228	19.1028	-2.23979	3.35981e-11
AT5G45470.1	AT5G45470	transmembrane protein, putative (DUF594);(source:Araport11)	426.435	703.773	149.097	-2.23886	3.3135e-67
AT1G73080.1	AT1G73080	Encodes a leucine-rich repeat receptor kinase. Functions as a receptor for AtPep1 to amplify innate immunity response to pathogen attacks. The mRNA is cell-to-cell mobile.	258.389	426.328	90.4503	-2.23677	3.67995e-48
AT3G54950.1	AT3G54950	Encodes pPLAIIIbeta, a member of the Group 3 patatin-related phospholipases. pPLAIIIbeta hydrolyzes phospholipids and galactolipids and additionally has acyl-CoA thioesterase activity. Alterations of pPLAIII&#946; result in changes in lipid levels and composition.	21.8308	36.0162	7.64546	-2.23597	0.00011596
AT5G13400.1	AT5G13400	Major facilitator superfamily protein;(source:Araport11)	29.8524	49.2427	10.462	-2.23475	8.87462e-07
AT4G32390.1	AT4G32390	Nucleotide-sugar transporter family protein;(source:Araport11)	135.659	223.759	47.5592	-2.23415	1.08705e-26
AT2G39350.1	AT2G39350	Belongs to a clade of five Arabidopsis thaliana ABCG half-transporters that are required for synthesis of an effective suberin barrier in roots and seed coats (ABCG2, ABCG6, and ABCG20) and for synthesis of an intact pollen wall (ABCG1 and ABCG16).	436.476	719.886	153.066	-2.23362	2.16726e-65
AT4G13130.1	AT4G13130	Cysteine/Histidine-rich C1 domain family protein;(source:Araport11)	35.7901	59.0145	12.5657	-2.23158	3.46595e-08
AT1G27930.1	AT1G27930	Function unknown. Interacts with eIF3.	33.7703	55.6444	11.8963	-2.22573	1.1104e-07
AT5G05810.1	AT5G05810	RING/U-box superfamily protein;(source:Araport11)	41.943	69.1036	14.7824	-2.22488	3.42715e-09
AT2G34250.1	AT2G34250	SecY protein transport family protein;(source:Araport11)	252.254	415.396	89.1116	-2.2208	3.62585e-46
AT1G08470.1	AT1G08470	Although this enzyme is predicted to encode a strictosidine synthase (SS), it lacks a conserved catalytic glutamate residue found in active SS enzymes and it is not expected to have SS activity.	40.147	66.1114	14.1825	-2.22078	1.33601e-08
AT1G75880.1	AT1G75880	SGNH hydrolase-type esterase superfamily protein;(source:Araport11)	11.2322	18.4917	3.97269	-2.21869	0.00815829
AT3G21720.1	AT3G21720	Encodes a glyoxylate cycle enzyme isocitrate lyase (ICL).	329.343	542.108	116.577	-2.2173	2.66845e-47
AT3G12610.1	AT3G12610	Plays role in DNA-damage repair/toleration. Partially complements RecA- phenotypes.	8.07715	13.29	2.86432	-2.21407	0.0199722
AT2G41820.1	AT2G41820	Leucine-rich repeat protein kinase family protein;(source:Araport11)	83.1349	136.775	29.4952	-2.21325	5.83729e-17
AT1G72310.1	AT1G72310	Encodes a putative RING-H2 zinc finger protein ATL3 (ATL3).	36.1157	59.4135	12.8178	-2.21264	4.07686e-05
AT4G08455.1	AT4G08455	BTB/POZ domain-containing protein;(source:Araport11)	10.1422	16.6812	3.60323	-2.21086	0.0124605
AT2G29110.1	AT2G29110	member of Putative ligand-gated ion channel subunit family	6.82547	11.2256	2.42533	-2.21054	0.0357682
AT3G06170.1	AT3G06170	Serinc-domain containing serine and sphingolipid biosynthesis protein;(source:Araport11)	36.4309	59.8789	12.9829	-2.20544	1.78035e-05
AT2G35930.1	AT2G35930	Encodes a cytoplasmically localized U-box domain containing E3 ubiquitin ligase that is involved in the response to water stress and acts as a negative regulator of PAMP-triggered immunity.	84.9186	139.555	30.2819	-2.20431	7.87451e-16
AT3G44220.1	AT3G44220	Late embryogenesis abundant (LEA) hydroxyproline-rich glycoprotein family;(source:Araport11)	11.2776	18.5129	4.04222	-2.19531	0.00582979
AT2G29470.1	AT2G29470	Encodes glutathione transferase belonging to the tau class of GSTs. Naming convention according to Wagner et al. (2002).	12.5401	20.5772	4.503	-2.19209	0.00657656
AT1G31830.1	AT1G31830	Encodes POLYAMINE UPTAKE TRANSPORTER 2, an amino acid permease family protein.	20.0517	32.897	7.20647	-2.19059	0.00159922
AT1G07290.1	AT1G07290	Encodes a GDP-mannose transporter.	29.9389	49.1158	10.762	-2.19025	7.21162e-06
AT1G21990.1	AT1G21990	F-box/RNI-like/FBD-like domains-containing protein;(source:Araport11)	14.9057	24.4521	5.35919	-2.18987	0.00102408
AT1G56280.1	AT1G56280	Encodes a gene whose transcript level in root and leaves increases to progressive drought stress. The increase in transcript level is independent from abscisic acid level. Sequence is not similar to any protein of known function. It appears to be a member of plant-specific gene family. It's phosphorylated by AtCPK11 in a Ca(2+)-dependent manner at Thr105 and Ser107 within the AtDi19 bipartite nuc…	336.603	552.173	121.032	-2.18973	3.46142e-57
AT3G21560.1	AT3G21560	Encodes a protein with sinapic acid:UDP-glucose glucosyltransferase activity. Mutants defective in this gene are hyper-fluorescent (which accumulate in their trichomes a compound that is likely to be 3',5'-dimethoxynaringenin chalcone or sinapoyltriacetic acid lactone, potential products of the concerted action of 4-coumarate CoA ligase and chalcone synthase on sinapic acid). Also shown to be req…	27.7783	45.5553	10.0013	-2.18744	1.20429e-05
AT5G49720.1	AT5G49720	Encodes a membrane-bound endo-1,4-beta-D-glucanase, involved in cellulose biosynthesis. Loss-of-function mutants have severe cellulose-deficient phenotypes. During cell elongation, KOR1 is associated with Golgi apparatus and early endosome. Inhibition of cellulose biosynthesis promoted a redistribution of KOR1 in subcellular locations. These observations suggest that deposition of cellulose invol…	496.628	814.177	179.079	-2.18474	4.9599e-68
AT4G02330.1	AT4G02330	Encodes a pectin methylesterase that is sensitive to chilling stress and brassinosteroid regulation.	66.709	109.351	24.0665	-2.18387	7.79437e-12
AT3G12230.1	AT3G12230	serine carboxypeptidase-like 14;(source:Araport11)	68.9463	113.018	24.875	-2.18378	1.36312e-13
AT1G80510.1	AT1G80510	Encodes a close relative of the amino acid transporter ANT1 (AT3G11900).	6.91313	11.3314	2.49487	-2.18329	0.048564
AT1G29290.1	AT1G29290	B-cell lymphoma 6 protein;(source:Araport11)	10.2302	16.7658	3.69455	-2.18205	0.0141614
AT3G06483.1	AT3G06483	Pyruvate dehydrogenase kinase (PDK) specifically phosphorylates the E1&#945; subunit of the pyruvate dehydrogenase complex (PDC) on a Ser residue using ATP as a phosphate donor. PDK is a unique type of protein kinase having a His-kinase-like sequence but Ser-kinase activity. Site-directed mutagenesis and structural analysis indicate that PDK belongs to the GHKL superfamily.	6.90255	11.3102	2.49487	-2.18059	0.039776
AT5G67070.1	AT5G67070	Member of a diversely expressed predicted peptide family showing sequence similarity to tobacco Rapid Alkalinization Factor (RALF), and is believed to play an essential role in the physiology of Arabidopsis. Consists of a single exon and is characterized by a conserved C-terminal motif and N-terminal signal peptide. The mRNA is cell-to-cell mobile.	18.2678	29.9289	6.60663	-2.17955	0.000675861
AT5G01990.1	AT5G01990	Auxin efflux carrier family protein;(source:Araport11)	31.8477	52.1685	11.5268	-2.17818	5.13513e-07
AT4G39240.1	AT4G39240	Galactose oxidase/kelch repeat superfamily protein;(source:Araport11)	11.74	19.2292	4.25083	-2.17748	0.0066025
AT5G02170.1	AT5G02170	Transmembrane amino acid transporter family protein;(source:Araport11)	24.613	40.3112	8.91468	-2.17693	0.000242317
AT3G44260.1	AT3G44260	Encodes one of the homologs of the yeast CCR4-associated factor 1: AT3G44260 (CAF1a), AT5G22250 (CAF1b). Has mRNA deadenylation activity. Also plays a role in plant defense responses.	18.2254	29.8443	6.60663	-2.17547	0.00033752
AT4G38920.1	AT4G38920	vacuolar-type H[+]-ATPase C3;(source:Araport11)	18.6003	30.4548	6.74569	-2.17463	0.000370985
AT4G20870.1	AT4G20870	encodes a fatty acid hydroxylase, required for the AtBI-1-mediated suppression of programmed cell death.	12.5428	20.5349	4.55075	-2.17391	0.00322183
AT1G07230.1	AT1G07230	non-specific phospholipase C1;(source:Araport11)	154.292	252.528	56.0566	-2.17148	2.12451e-27
AT1G29980.1	AT1G29980	choice-of-anchor C domain protein, putative (Protein of unknown function, DUF642);(source:Araport11)	132.013	216.049	47.9764	-2.17096	1.52813e-25
AT5G15050.1	AT5G15050	Encodes GlcAT14B. Has glucuronosyltransferase activity adding glucuronic acid residues to beta-1,3- and beta-1,6-linked galactans.	12.5217	20.4926	4.55075	-2.17093	0.00325059
AT5G43040.1	AT5G43040	Cysteine/Histidine-rich C1 domain family protein;(source:Araport11)	23.0632	37.7421	8.38437	-2.1704	2.64611e-05
AT4G37300.1	AT4G37300	maternal effect embryo arrest 59;(source:Araport11)	35.9918	58.8876	13.096	-2.16884	4.06552e-07
AT1G64650.1	AT1G64650	Major facilitator superfamily protein;(source:Araport11)	50.8382	83.1734	18.5029	-2.16837	1.1625e-07
AT5G61130.1	AT5G61130	Encodes a plasmodesmatal localized protein with callose binding activity. The function of PDCB1 is unknown but overexpression leads to the hyperaccumulation of callose.	30.0537	49.1369	10.9706	-2.16317	1.55891e-06
AT4G37295.1	AT4G37295	hypothetical protein;(source:Araport11)	23.0871	37.7421	8.43212	-2.16221	5.78222e-05
AT4G14440.1	AT4G14440	encodes a cytosolic delta3, delta2-enoyl CoA isomerase, involved in unsaturated fatty acid degradation	27.5712	45.0717	10.0708	-2.16204	2.90126e-06
AT1G70330.1	AT1G70330	encodes an adenosine transporter that catalyze a proton-dependent adenosine transport. The mRNA is cell-to-cell mobile.	45.8635	74.9582	16.7687	-2.16031	1.59964e-09
AT2G21160.1	AT2G21160	Translocon-associated protein (TRAP), alpha subunit;(source:Araport11)	140.846	230.182	51.5101	-2.15985	5.83346e-26
AT4G37330.1	AT4G37330	member of CYP81D	54.4167	88.9222	19.9112	-2.15896	1.95592e-10
AT5G39670.1	AT5G39670	Calcium-binding EF-hand family protein;(source:Araport11)	33.7695	55.1819	12.3571	-2.15886	2.08931e-07
AT1G68290.1	AT1G68290	Encodes an endonuclease ENDO2. ENDO2 purified from transgenic Arabidopsis digests RNA, ssDNA, and dsDNA, with a substrate preference for ssDNA and RNA. ENDO2 produced and purified from Nicotiana benthamiana expression showed no demonstrable endonuclease activity, either towards single stranded DNA or mismatches, in vitro.	24.0305	39.2594	8.80157	-2.1572	0.000319634
AT1G05590.1	AT1G05590	Encodes a protein with &#946;-hexosaminidase activity (the enzyme is active with p-nitrophenyl-&#946;-N-acetylglucosaminide as substrate but displayed only a minor activity toward p-nitrophenyl-&#946;-N-acetylgalactosaminide). Chitotriose-PA was digested almost completely overnight by a 50% ammonium sulfate fraction of a supernatant yeast expressing AtHEX3.	31.1468	50.884	11.4095	-2.15697	1.48372e-05
AT4G38220.2	AT4G38220	Peptidase M20/M25/M40 family protein;(source:Araport11)	53.2077	86.9213	19.494	-2.15668	1.64972e-10
AT2G40370.1	AT2G40370	putative laccase, a member of laccase family of genes (17 members in Arabidopsis).	19.4593	31.7817	7.13693	-2.15482	0.000243898
AT4G23250.1	AT4G23250	cysteine-rich receptor-like protein kinase 17;(source:Araport11)	32.4755	53.033	11.9181	-2.15374	5.27154e-07
AT2G14900.1	AT2G14900	Gibberellin-regulated family protein;(source:Araport11)	22.008	35.9316	8.08445	-2.15203	8.66163e-05
AT2G15440.1	AT2G15440	polysaccharide biosynthesis protein (DUF579);(source:Araport11)	54.7631	89.3847	20.1416	-2.14985	9.37043e-11
AT5G65830.1	AT5G65830	receptor like protein 57;(source:Araport11)	87.0691	142.1	32.0379	-2.14906	2.96628e-16
AT4G02370.1	AT4G02370	pectinesterase (Protein of unknown function, DUF538);(source:Araport11)	13.7979	22.5147	5.08105	-2.14767	0.00304178
AT2G04500.1	AT2G04500	Cysteine/Histidine-rich C1 domain family protein;(source:Araport11)	12.2243	19.9455	4.503	-2.14711	0.0068778
AT4G34620.1	AT4G34620	Encodes ribosomal protein S16, has embryo-defective lethal mutant phenotype	8.14668	13.29	3.00339	-2.14567	0.0326495
AT5G44790.1	AT5G44790	ATP dependent copper transporter vital for ethylene response pathway	877.963	1431.75	324.178	-2.14292	7.75425e-68
AT1G51200.1	AT1G51200	A20/AN1-like zinc finger family protein;(source:Araport11)	34.6524	56.5088	12.796	-2.14278	1.96156e-07
AT4G08770.1	AT4G08770	Encodes a putative apoplastic peroxidase Prx37. Primarily expressed in the vascular bundles. Overexpression renders a dwarf phenotype with smaller plants and delayed development. Plants overexpressing Prx37 also shows an increase in the amount of esterified phenolic material associated with their walls.	130.57	212.912	48.2285	-2.1423	1.95182e-25
AT5G48480.1	AT5G48480	Lactoylglutathione lyase / glyoxalase I family protein;(source:Araport11)	12.182	19.8609	4.503	-2.14097	0.0139996
AT1G51650.1	AT1G51650	ATP synthase epsilon chain;(source:Araport11)	18.2953	29.8231	6.76748	-2.13974	0.000350329
AT5G23220.1	AT5G23220	nicotinamidase 3;(source:Araport11)	13.2958	21.6714	4.9202	-2.139	0.0121353
AT5G67180.1	AT5G67180	target of early activation tagged (EAT) 3;(source:Araport11)	6.92674	11.2891	2.5644	-2.13823	0.043378
AT1G07720.1	AT1G07720	Encodes KCS3, a member of the 3-ketoacyl-CoA synthase family involved in the biosynthesis of VLCFA (very long chain fatty acids).	31.0032	50.5273	11.4791	-2.13806	8.3636e-07
AT1G63050.1	AT1G63050	Encodes a lysophosphatidylcholine acyltransferase (LPCAT). Participates in the Lands cycle in developing seeds. Involved in triacylglycerol biosynthesis.	17.8993	29.1702	6.62841	-2.13776	0.000671777
AT5G05060.1	AT5G05060	Cystatin/monellin superfamily protein;(source:Araport11)	6.54135	10.6574	2.42533	-2.1356	0.0482336
AT4G15610.1	AT4G15610	Uncharacterized protein family (UPF0497);(source:Araport11)	26.0357	42.4179	9.65359	-2.13554	5.55208e-05
AT1G67785.1	AT1G67785	hypothetical protein;(source:Araport11)	8.53239	13.9005	3.16424	-2.13521	0.0221439
AT5G43060.1	AT5G43060	Peptidase, activity detected in extracts of root, leaf and cell culture.	671.254	1093.29	249.219	-2.13319	8.62017e-67
AT4G18690.1	AT4G18690	delay of germination protein;(source:Araport11)	6.895	11.2256	2.5644	-2.1301	0.0350517
AT3G59850.1	AT3G59850	Pectin lyase-like superfamily protein;(source:Araport11)	13.0404	21.2301	4.85067	-2.12986	0.0029686
AT1G28010.1	AT1G28010	Encodes an ATP-binding cassette (ABC) transporter. Expressed in the vascular tissue of primary stem.	85.5998	139.323	31.877	-2.12784	9.92833e-15
AT1G07150.1	AT1G07150	member of MEKK subfamily	11.4668	18.661	4.27261	-2.12683	0.00692424
AT5G18120.1	AT5G18120	Encodes a protein disulfide isomerase-like (PDIL) protein, a member of a multigene family within the thioredoxin (TRX) superfamily. This protein also belongs to the adenosine 5'-phosphosulfate reductase-like (APRL) group.	22.4738	36.5633	8.38437	-2.12462	4.6492e-05
AT2G46850.1	AT2G46850	Protein kinase superfamily protein;(source:Araport11)	191.631	311.754	71.5084	-2.12422	3.2105e-33
AT4G01870.1	AT4G01870	tolB protein-like protein;(source:Araport11)	57.3567	93.2807	21.4326	-2.12177	1.65998e-07
AT2G15230.1	AT2G15230	Lipase active on medium and short chain triacylglycerols, but not on phospho- or galactolipids. Active between pH4 and 7 with an optimum at pH6. Knock-out mutant has not obvious phenotype. Predicted to be extracellular.	25.3339	41.1968	9.47095	-2.12095	3.78129e-05
AT1G21750.1	AT1G21750	Encodes a protein disulfide isomerase-like (PDIL) protein, a member of a multigene family within the thioredoxin (TRX) superfamily; isoform contains non-consensus GA donor splice site at intron 9. Transcript levels for this gene are up-regulated in response to three different chemical inducers of ER stress (dithiothreitol, beta-mercaptoethanol, and tunicamycin). Neither AtIRE1-2 nor AtbZIP60 appe…	330.92	538.103	123.736	-2.12062	3.16026e-53
AT1G74280.1	AT1G74280	alpha/beta-Hydrolases superfamily protein;(source:Araport11)	9.81883	15.9649	3.67277	-2.11996	0.0149659
AT1G25400.1	AT1G25400	transmembrane protein;(source:Araport11)	24.146	39.2382	9.05374	-2.11567	2.12636e-05
AT4G02520.1	AT4G02520	Encodes glutathione transferase belonging to the phi class of GSTs. Naming convention according to Wagner et al. (2002). The expression of this gene is upregulated by herbicide safeners such as benoxacor and fenclorim.	118.131	191.872	44.3907	-2.11181	4.17267e-20
AT4G37870.1	AT4G37870	Encodes a phosphoenolpyruvate carboxykinase that localizes to the cytosol.	1471.74	2389.71	553.772	-2.10947	1.68504e-58
AT2G36300.1	AT2G36300	Integral membrane Yip1 family protein;(source:Araport11)	30.5948	49.6629	11.5268	-2.10717	1.62687e-06
AT3G51430.1	AT3G51430	Although this enzyme is predicted to encode a strictosidine synthase (SS), it lacks a conserved catalytic glutamate residue found in active SS enzymes and it is not expected to have SS activity.	113.502	184.183	42.8216	-2.10473	1.51928e-18
AT3G11650.1	AT3G11650	Encodes a protein whose sequence is similar to tobacco hairpin-induced gene (HIN1) and Arabidopsis non-race specific disease resistance gene (NDR1). Expression of this gene is induced by cucumber mosaic virus and spermine. Overexpression of the gene induces the expression of PR-1 gene and shows light-dependent 'speck disease-like' symptom on leaves. The gene product is localized to the chloroplast	12.6475	20.5138	4.78113	-2.10117	0.00496464
AT1G76930.1	AT1G76930	Encodes an Arabidopsis extensin gene that belongs to cell-wall hydroxyproline-rich glycoproteins. The cross-link of extensins enforces cell wall strength. Transgenic plants overexpressing this gene show an increase in stem thickness.	2658.4	4311.36	1005.44	-2.10032	6.56596e-47
AT5G59170.1	AT5G59170	Proline-rich extensin-like family protein;(source:Araport11)	12.6369	20.4926	4.78113	-2.09968	0.00585425
AT3G03220.1	AT3G03220	member of Alpha-Expansin Gene Family. Naming convention from the Expansin Working Group (Kende et al, 2004. Plant Mol Bio)	11.8341	19.1869	4.48121	-2.09816	0.00593686
AT3G12145.1	AT3G12145	A novel leucine-rich repeat protein. Interacts directly with MADS domain transcription factor.	42.9343	69.6084	16.2602	-2.09792	2.86623e-08
AT5G34940.2	AT5G34940	The protein is predicted (WoLF PSORT program) to be membrane-associated.	15.1221	24.5156	5.72865	-2.09743	0.00137009
AT2G20800.1	AT2G20800	NAD(P)H dehydrogenase B4;(source:Araport11)	35.9622	58.2982	13.6263	-2.09706	3.23253e-06
AT3G03640.1	AT3G03640	Encodes beta-glucosidase (GLUC).	89.1277	144.44	33.8156	-2.09471	9.87583e-17
AT5G55290.1	AT5G55290	ATPase, V0 complex, subunit E;(source:Araport11)	6.92977	11.2256	2.63394	-2.0915	0.0384675
AT2G07774.1	AT2G07774	hypothetical protein;(source:Araport11)	276.638	448.105	105.172	-2.09109	4.94627e-37
AT3G46290.1	AT3G46290	Encodes HERCULES1 (HERK1), a receptor kinase regulated by Brassinosteroids and required for cell elongation during vegetative growth.	108.495	175.738	41.2525	-2.09087	1.65468e-20
AT5G52370.1	AT5G52370	28S ribosomal S34 protein;(source:Araport11)	12.6925	20.5561	4.82888	-2.0898	0.0117513
AT1G13250.1	AT1G13250	Encodes a protein with putative galacturonosyltransferase activity.	20.8746	33.8038	7.94538	-2.089	0.00014528
AT1G78830.1	AT1G78830	Curculin-like (mannose-binding) lectin family protein;(source:Araport11)	112.687	182.457	42.9171	-2.08793	2.81276e-20
AT3G09035.1	AT3G09035	Concanavalin A-like lectin family protein;(source:Araport11)	12.7351	20.6196	4.85067	-2.08776	0.00495516
AT2G26680.1	AT2G26680	FkbM family methyltransferase;(source:Araport11)	37.6054	60.8673	14.3434	-2.08528	4.95651e-07
AT1G80440.1	AT1G80440	Encodes a member of a family of F-box proteins, called the KISS ME DEADLY (KMD) family, that targets type-B ARR proteins for degradation and is involved in the negative regulation of the cytokinin response. Also named as KFB20, a member of a group of Kelch repeat F-box proteins that negatively regulate phenylpropanoid biosynthesis by targeting the phenypropanoid biosynthesis enzyme phenylalanine …	19.7184	31.9086	7.52817	-2.08357	0.000838033
AT3G02493.1	AT3G02493	ROTUNDIFOLIA like 19;(source:Araport11)	16.3345	26.4319	6.23717	-2.08331	0.000907045
AT2G47550.1	AT2G47550	Plant invertase/pectin methylesterase inhibitor superfamily;(source:Araport11)	57.3156	92.7336	21.8975	-2.08232	1.08297e-10
AT2G32610.1	AT2G32610	encodes a gene similar to cellulose synthase	20.598	33.3201	7.87584	-2.08089	0.000185582
AT1G04430.1	AT1G04430	S-adenosyl-L-methionine-dependent methyltransferases superfamily protein;(source:Araport11)	212.601	343.85	81.353	-2.07951	4.94627e-37
AT5G15260.1	AT5G15260	ribosomal protein L34e superfamily protein;(source:Araport11)	17.3205	28.0126	6.62841	-2.07934	0.00084638
AT5G20650.1	AT5G20650	Encodes COPT5, a member of copper transporter family and functionally complements a high affinity copper transporter mutant in yeast. Plays an important role in the plant response to environmental copper scarcity, probably by remobilizing copper from prevacuolar vesicles, which could act as internal stores or recycling vesicles to provide the metal cofactor to key copper-dependent processes such …	61.3648	99.2411	23.4885	-2.07899	3.98585e-08
AT2G29460.1	AT2G29460	Encodes glutathione transferase belonging to the tau class of GSTs. Naming convention according to Wagner et al. (2002).	32.8842	53.181	12.5874	-2.07893	7.54655e-07
AT2G33370.1	AT2G33370	Ribosomal protein L14p/L23e family protein;(source:Araport11)	23.384	37.8056	8.96243	-2.07664	4.15987e-05
AT1G18180.1	AT1G18180	3-oxo-5-alpha-steroid 4-dehydrogenase (DUF1295);(source:Araport11)	9.39417	15.1851	3.60323	-2.07529	0.0229215
AT3G01170.1	AT3G01170	Ribosomal protein L34e superfamily protein;(source:Araport11)	24.9262	40.2901	9.56227	-2.075	8.2799e-05
AT3G18490.1	AT3G18490	Encodes ASPG1 (ASPARTIC PROTEASE IN GUARD CELL 1). Functions in drought avoidance through abscisic acid (ABA) signalling in guard cells.	470.704	760.599	180.809	-2.07267	1.44667e-60
AT5G19590.1	AT5G19590	DUF538 family protein (Protein of unknown function, DUF538);(source:Araport11)	22.5389	36.4152	8.6625	-2.07168	6.91917e-05
AT3G54820.1	AT3G54820	plasma membrane intrinsic protein 2;(source:Araport11)	44.4662	71.842	17.0904	-2.07164	2.50294e-08
AT2G07725.1	AT2G07725	Ribosomal L5P family protein;(source:Araport11)	1708.24	2759.37	657.104	-2.07014	1.60373e-28
AT3G58690.1	AT3G58690	Protein kinase superfamily protein;(source:Araport11)	18.1049	29.2337	6.97608	-2.06714	0.000831199
AT1G08350.2	AT1G08350	Endomembrane protein 70 protein family;(source:Araport11)	23.4931	37.9325	9.05374	-2.06685	4.16569e-05
AT2G04280.1	AT2G04280	calcium ion-binding protein;(source:Araport11)	185.62	299.706	71.5344	-2.06684	4.48689e-33
AT3G43980.1	AT3G43980	Ribosomal protein S14p/S29e family protein;(source:Araport11)	9.88836	15.9649	3.81184	-2.06634	0.0253344
AT3G08650.2	AT3G08650	ZIP metal ion transporter family;(source:Araport11)	92.2589	148.946	35.5716	-2.066	5.25216e-17
AT1G49740.1	AT1G49740	PLC-like phosphodiesterases superfamily protein;(source:Araport11)	33.3497	53.8339	12.8656	-2.065	9.14636e-07
AT1G20050.1	AT1G20050	C-8 sterol isomerase that also plays a role in miRNA function.	45.6705	73.716	17.6249	-2.06436	6.65756e-08
AT1G79680.1	AT1G79680	Encodes a twin-domain, kinase-GC signaling molecule that may function in biotic stress responses that is critically dependent on the second messenger cGMP.	18.4694	29.802	7.13693	-2.06203	0.000622919
AT3G22120.1	AT3G22120	cell wall-plasma membrane linker protein homolog (CWLP)	980.263	1581.68	378.844	-2.06178	4.42818e-57
AT1G68220.1	AT1G68220	aerobic coproporphyrinogen-III oxidase (DUF1218);(source:Araport11)	11.5922	18.7033	4.48121	-2.06133	0.0213748
AT2G31360.1	AT2G31360	Encodes a protein homologous to delta 9 acyl-lipid desaturases of cyanobacteria and acyl-CoA desaturases of yeast and mammals. expression up-regulated by cold temperature. It is involved in the synthesis of the 24:1n-9 and 26:1n-9 components of seed lipids, sphingolipids and the membrane phospholipids phosphatidylserine (PS), and phosphatidylethanolamine (PE).	678.896	1095.26	262.528	-2.06074	3.70239e-61
AT5G22740.1	AT5G22740	Encodes a beta-mannan synthase based on in vitro enzyme assays from heterologously expressed protein. CSLA2 synthesizes the backbone of galactoglucomannan in seed coat epidermal cells. Both CSLA2 and MUCI10, which may be part of a protein complex, are critical for mucilage architecture.	127.645	205.815	49.476	-2.05655	1.62833e-22
AT1G51940.1	AT1G51940	Encodes a LysM-containing receptor-like kinase. Induction of chitin-responsive genes by chitin treatment is not blocked in the mutant. Based on protein sequence alignment analysis, it has a typical RD signaling domain in its catalytic loop and possesses autophosphorylation activity.It is required for the suppression of defense responses in absence of pathogen infection or upon abscisic acid treat…	26.3671	42.5025	10.2316	-2.05451	1.62827e-05
AT2G36290.1	AT2G36290	alpha/beta-Hydrolases superfamily protein;(source:Araport11)	34.1027	54.9704	13.235	-2.05429	7.34727e-07
AT4G30470.1	AT4G30470	NAD(P)-binding Rossmann-fold superfamily protein;(source:Araport11)	114.265	184.183	44.3472	-2.05422	7.7021e-20
AT5G41600.1	AT5G41600	VIRB2-interacting protein 3;(source:Araport11)	47.1219	75.9496	18.2943	-2.05365	8.13844e-07
AT2G20230.1	AT2G20230	Tetraspanin family protein;(source:Araport11)	25.5748	41.218	9.93172	-2.05316	1.74284e-05
AT4G27860.1	AT4G27860	vacuolar iron transporter (VIT) family protein;(source:Araport11)	228.54	368.241	88.8376	-2.05141	1.09747e-34
AT3G18400.1	AT3G18400	NAC domain containing protein 58;(source:Araport11)	30.2158	48.6745	11.7572	-2.04962	4.52877e-05
AT2G07751.1	AT2G07751	NADH:ubiquinone/plastoquinone oxidoreductase, chain 3 protein;(source:Araport11)	15.665	25.2319	6.0981	-2.04882	0.0014279
AT3G17390.1	AT3G17390	S-adenosylmethionine synthetase	280.666	451.962	109.37	-2.04698	6.61748e-42
AT4G12290.1	AT4G12290	Copper amine oxidase family protein;(source:Araport11)	68.6501	110.53	26.77	-2.04575	2.35819e-11
AT1G08090.1	AT1G08090	High-affinity nitrate transporter. Up-regulated by nitrate. Functions as a repressor of lateral root initiation independently of nitrate uptake.	18.4513	29.6962	7.20647	-2.04291	0.00138566
AT5G42370.2	AT5G42370	Calcineurin-like metallo-phosphoesterase superfamily protein;(source:Araport11)	14.4768	23.2945	5.65911	-2.04134	0.00323236
AT4G02500.1	AT4G02500	Encodes a protein with xylosyltransferase activity, which is specific for UDP-xylose as donor substrate and for oligosaccharides with a degree of polymerization >4. Although the enzyme utilizes either cellopentaose or cellohexaose, its activity is four-fold higher with cellohexaose as an acceptor compared to cellopentaose. The enzyme is able to add several xylosyl residues to the acceptor forming…	83.3022	134.036	32.5682	-2.04109	6.6848e-15
AT4G35180.1	AT4G35180	LYS/HIS transporter 7;(source:Araport11)	29.7035	47.7889	11.6181	-2.0403	3.82112e-06
AT2G42840.1	AT2G42840	Encodes a putative extracellular proline-rich protein is exclusively expressed in the L1 layer of vegetative, inflorescence and floral meristems and the protoderm of organ primordia.	110.316	177.464	43.1693	-2.03945	1.80364e-18
AT3G57450.1	AT3G57450	hypothetical protein;(source:Araport11)	18.9455	30.476	7.41507	-2.03914	0.00041515
AT2G07671.1	AT2G07671	ATP synthase subunit C family protein;(source:Araport11)	2035.17	3273.63	796.713	-2.03876	9.49183e-29
AT3G05200.1	AT3G05200	Encodes a putative RING-H2 zinc finger protein ATL6 (ATL6). The mRNA is cell-to-cell mobile.	45.2842	72.8304	17.738	-2.03769	1.63422e-07
AT1G65610.1	AT1G65610	Six-hairpin glycosidases superfamily protein;(source:Araport11)	31.891	51.2859	12.4961	-2.03708	8.4194e-06
AT2G17720.1	AT2G17720	Encodes a prolyl 4-hydroxylase that modifies the extensin proteins in root hair cells.	52.7433	84.8147	20.6719	-2.03664	3.71185e-09
AT3G23300.1	AT3G23300	S-adenosyl-L-methionine-dependent methyltransferases superfamily protein;(source:Araport11)	101.887	163.838	39.9355	-2.03653	3.04713e-18
AT1G64230.4	AT1G64230	ubiquitin-conjugating enzyme 28;(source:Araport11)	107.009	172.074	41.9436	-2.03651	3.33436e-19
AT1G70160.1	AT1G70160	zinc finger MYND domain protein;(source:Araport11)	59.4104	95.4932	23.3276	-2.03336	4.94113e-10
AT4G21790.1	AT4G21790	encodes a host factor that is required for TMV virus multiplication. The mRNA is cell-to-cell mobile.	98.814	158.827	38.8012	-2.03328	1.40734e-16
AT3G25140.1	AT3G25140	Quasimodo1, encodes a glycosyltransferase, involved in homogalacturonan biosynthesis; mutant shows cell adhesion defect and lower wall uronic acid content. The mRNA is cell-to-cell mobile.	126.883	203.92	49.8454	-2.03247	1.50308e-21
AT1G67850.1	AT1G67850	lysine ketoglutarate reductase trans-splicing protein (DUF707);(source:Araport11)	102.085	164.047	40.1223	-2.03163	6.05494e-18
AT3G29180.1	AT3G29180	DUF1336 family protein (DUF1336);(source:Araport11)	56.1646	90.2491	22.0802	-2.03116	1.21199e-09
AT1G75950.1	AT1G75950	SKP1 is core component of the SCF family of E3 ubiquitin ligases and serves to tether the rest of the complex to an F-box protein, which provides specificity in binding to ubiquitin ligase substrate proteins. Predominately expressed from leptotene to pachytene. Negatively regulates recombination. Interacts with P0, a silencing suppressor protein encoded by poleroviruses by means of a conserved mi…	125.823	202.148	49.4978	-2.02998	2.2702e-21
AT3G45230.1	AT3G45230	Encodes the arabinogalactan protein core of plant cell wall proteoglycan that contains arabinogalactan and cell wall matrix glycan pectin and/or xylan domains.	17.3719	27.9068	6.83701	-2.02918	0.000931781
AT1G72180.1	AT1G72180	Encodes a leucine-rich repeat receptor kinase that functions as a receptor for CEP1 peptide. Mediates nitrate uptake signaling.	78.6189	126.286	30.9513	-2.02863	3.05871e-13
AT5G50175.1	AT5G50175	transmembrane protein;(source:Araport11)	9.91287	15.9226	3.90315	-2.02836	0.0174008
AT3G62290.1	AT3G62290	A member of ARF GTPase family. A thaliana has 21 members of this family, known to be essential for vesicle coating and uncoating and functions in GTP-binding. The gene is shown to play a role in cell division, cell expansion and cellulose production using antisense construct. The mRNA is cell-to-cell mobile.	226.397	363.587	89.2071	-2.02707	3.83428e-34
AT2G22420.1	AT2G22420	Encodes a cell wall-localized class III peroxidase that is directly regulated by the MADS-box transcription factor AGL15 and is involved in lignified tissue formation.	200.476	321.864	79.0885	-2.02491	2.96707e-32
AT1G65290.1	AT1G65290	Encodes a member of the mitochondrial acyl carrier protein (ACP) family. As part of the mitochondrial matrix, it is likely to be involved in fatty acid or lipoic acid biogenesis. The mRNA is cell-to-cell mobile.	20.7162	33.2567	8.17577	-2.02422	0.000241454
AT5G07860.1	AT5G07860	HXXXD-type acyl-transferase family protein;(source:Araport11)	22.282	35.7623	8.80157	-2.02261	0.000187135
AT5G09440.1	AT5G09440	EXORDIUM like 4;(source:Araport11)	20.2882	32.5615	8.01491	-2.02241	0.000249955
AT4G37400.1	AT4G37400	member of CYP81F	251.387	403.457	99.3172	-2.0223	8.65773e-39
AT5G25230.1	AT5G25230	Ribosomal protein S5/Elongation factor G/III/V family protein;(source:Araport11)	12.8503	20.6196	5.08105	-2.02081	0.0053569
AT1G02920.1	AT1G02920	Encodes glutathione transferase belonging to the phi class of GSTs. Naming convention according to Wagner et al. (2002).	49.9872	80.2023	19.7721	-2.02018	3.12155e-09
AT5G27430.1	AT5G27430	Signal peptidase subunit;(source:Araport11)	15.6472	25.105	6.18942	-2.0201	0.00671024
AT3G61820.1	AT3G61820	Eukaryotic aspartyl protease family protein;(source:Araport11)	107.178	171.948	42.4086	-2.01954	3.39825e-18
AT2G29980.1	AT2G29980	Endoplasmic reticulum enzyme responsible for the synthesis of 18:3 fatty acids from phospholipids. Uses cytochrome b5 as electron donor.	403.285	646.82	159.75	-2.01755	1.46588e-52
AT4G26540.1	AT4G26540	Leucine-rich repeat receptor-like protein kinase family protein;(source:Araport11)	173.706	278.603	68.8091	-2.01754	1.2857e-29
AT4G13180.1	AT4G13180	NAD(P)-binding Rossmann-fold superfamily protein;(source:Araport11)	119.461	191.555	47.3682	-2.01577	4.21105e-12
AT3G10780.1	AT3G10780	emp24/gp25L/p24 family/GOLD family protein;(source:Araport11)	10.7505	17.2283	4.27261	-2.01159	0.0164521
AT1G48230.1	AT1G48230	Nucleotide/sugar transporter family protein	27.3011	43.7448	10.8575	-2.01043	4.16863e-05
AT4G33400.1	AT4G33400	Vacuolar import/degradation, Vid27-related protein;(source:Araport11)	45.2341	72.4737	17.9944	-2.00991	4.29781e-07
AT4G38250.1	AT4G38250	Transmembrane amino acid transporter family protein;(source:Araport11)	34.7076	55.6021	13.8131	-2.0091	7.34976e-07
AT1G28600.1	AT1G28600	GDSL-motif esterase/acyltransferase/lipase. Enzyme group with broad substrate specificity that may catalyze acyltransfer or hydrolase reactions with lipid and non-lipid substrates.	11.6621	18.6821	4.64207	-2.00882	0.0100426
AT4G37540.1	AT4G37540	LOB domain-containing protein 39;(source:Araport11)	18.2549	29.2337	7.276	-2.00642	0.000788883
AT1G74050.1	AT1G74050	Ribosomal protein L6 family protein;(source:Araport11)	92.753	148.526	36.9799	-2.00591	1.91778e-16
AT3G55740.1	AT3G55740	Encodes a proline transporter with affinity for gly betaine, proline, and GABA. Protein is expressed most highly in the roots.	30.6034	48.9888	12.218	-2.00345	1.60105e-05
AT5G25930.1	AT5G25930	kinase family with leucine-rich repeat domain-containing protein;(source:Araport11)	361.269	577.97	144.568	-1.99924	3.74882e-49
AT2G28950.1	AT2G28950	Encodes an expansin. Naming convention from the Expansin Working Group (Kende et al, 2004. Plant Mol Bio). Involved in the formation of nematode-induced syncytia in roots of Arabidopsis thaliana.	28.1073	44.9659	11.2487	-1.99907	1.80739e-05
AT2G25450.1	AT2G25450	encodes a protein whose sequence is similar to ACC oxidase	57.5989	92.1442	23.0537	-1.9989	3.3506e-09
AT3G45600.1	AT3G45600	Member of TETRASPANIN family	94.5718	151.286	37.8578	-1.99861	1.43102e-16
AT1G16560.1	AT1G16560	Per1-like family protein;(source:Araport11)	41.0483	65.6278	16.4688	-1.99457	1.1333e-07
AT5G57220.1	AT5G57220	member of CYP81F, involved in glucosinolate metabolism. Mutants had impaired resistance to fungi. The mRNA is cell-to-cell mobile.	61.76	98.7363	24.7836	-1.99419	1.66881e-10
AT4G40030.2	AT4G40030	Histone superfamily protein;(source:Araport11)	26.9191	43.0285	10.8097	-1.99296	2.59501e-05
AT5G45670.1	AT5G45670	GDSL-motif esterase/acyltransferase/lipase. Enzyme group with broad substrate specificity that may catalyze acyltransfer or hydrolase reactions with lipid and non-lipid substrates.	71.0484	113.501	28.5955	-1.98885	4.37826e-12
AT5G55400.1	AT5G55400	Encodes a member of the fimbrin family. Different members of the fimbrin/plastin family have diverged biochemically during evolution to generate either tight actin bundles or loose networks with distinct biochemical and biophysical properties. FIM4 generates both actin bundles and branched actin filaments whereas FIM5 only generates actin bundles.	108.272	172.915	43.63	-1.98667	2.85723e-16
AT5G10560.1	AT5G10560	Glycosyl hydrolase family protein;(source:Araport11)	97.8638	156.279	39.4488	-1.98607	6.5843e-17
AT4G15470.1	AT4G15470	Bax inhibitor-1 family protein;(source:Araport11)	113.409	181.088	45.7295	-1.98549	1.44839e-14
AT5G54510.1	AT5G54510	Encodes an IAA-amido synthase that conjugates Ala, Asp, Phe, and Trp to auxin. Lines overexpressing this gene accumulate IAA-ASP and are hypersensitive to several auxins. Identified as a dominant mutation that displays shorter hypocotyls in light grown plants when compared to wild type siblings. Protein is similar to auxin inducible gene from pea (GH3).	465.56	742.8	188.32	-1.97979	8.92813e-55
AT4G03320.1	AT4G03320	Encodes a component of the TIC (translocon at the inner envelope membrane of chloroplasts) protein translocation machinery mediating the protein translocation across the inner envelope of plastids. The Arabidopsis genome encodes four Tic20 homologous proteins, AT1G04940(Tic20-I), AT2G47840(Tic20-II), AT4G03320(Tic20-IV) and AT5G55710(Tic20-V).	14.1428	22.557	5.72865	-1.97731	0.0037217
AT1G06040.1	AT1G06040	Encodes salt tolerance protein (STO) which confers salt tolerance to yeast cells. Fully complements calcineurin deficient yeast but does not encode a phosphoprotein phosphatase. Sequence has similarities to CONSTANS. STO co-localizes with COP1 and plays a role in light signaling.STO transcript levels are regulated by photoperiod and phtyohormones. STO competes with FLC in the regulation of floral…	42.0195	67.0181	17.0209	-1.97724	1.7445e-06
AT4G34131.1	AT4G34131	UDP-glucosyl transferase 73B3;(source:Araport11)	91.9536	146.61	37.2974	-1.97484	2.89184e-09
AT5G54800.1	AT5G54800	Encodes glucose6-Phosphate/phosphate transporter 1. Essential for pollen maturation and embryo sac development. The mRNA is cell-to-cell mobile.	29.8626	47.5985	12.1267	-1.97273	1.06586e-05
AT1G35620.1	AT1G35620	Encodes a protein disulfide isomerase-like (PDIL) protein, a member of a multigene family within the thioredoxin (TRX) superfamily. Unlike several other PDI family members, transcript levels for this gene are not up-regulated in response to three different chemical inducers of ER stress (dithiothreitol, beta-mercaptoethanol, and tunicamycin). However, the level of transcripts for this gene is sli…	109.919	175.191	44.6471	-1.97229	8.1188e-19
AT4G24415.1	AT4G24415	Encodes a microRNA that targets AGL16. MicroRNAs are regulatory RNAs with a mature length of ~21-nucleotides that are processed from hairpin precursors by Dicer-like enzymes. MicroRNAs can negatively regulate gene expression by attenuating translation or by directing mRNA cleavage. Mature sequence: UAGACCAUUUGUGAGAAGGGA	17.1573	27.3386	6.97608	-1.97045	0.00514009
AT5G61890.1	AT5G61890	encodes a member of the ERF (ethylene response factor) subfamily B-4 of ERF/AP2 transcription factor family. The protein contains one AP2 domain. There are 7 members in this subfamily.	32.9303	52.4647	13.3959	-1.96956	2.58545e-06
AT4G34710.1	AT4G34710	Encodes a arginine decarboxylase (ADC), a rate-limiting enzyme that catalyzes the first step of polyamine (PA) biosynthesis via ADC pathway in Arabidopsis thaliana. Arabidopsis genome has two ADC paralogs, ADC1 and ADC2. ADC2 is stress-inducible (osmotic stress). Double mutant analysis showed that ADC genes are essential for the production of PA, and are required for normal seed development. Over…	245.915	391.747	100.082	-1.96874	9.68574e-38
AT3G14240.1	AT3G14240	Subtilase family protein;(source:Araport11)	287.488	457.965	117.012	-1.96858	1.00158e-42
AT2G18960.1	AT2G18960	Encodes a plasma membrane proton ATPase. Mutants have a reduced ability to close their stomata in response to drought and are affected in stomatal but not seed responsiveness to ABA. The mRNA is cell-to-cell mobile.	1222.44	1947.01	497.876	-1.9674	7.3025e-54
AT1G21340.1	AT1G21340	Dof-type zinc finger DNA-binding family protein;(source:Araport11)	10.8094	17.2072	4.41168	-1.96361	0.0155978
AT1G66800.1	AT1G66800	Its expression is enriched in non-root hair cells (compared to root hair cells) and this enrichment is associated with increase in the transcription-associated mark trimethylation of H3 lysine 4 (H3K4me3) and decrease in the Polycomb silencing-associated mark trimethylation of H3 lysine 27 (H3K27me3) in non-root hair cells relative to root-hair cells. Protein sequence is similar to Eucalyptus gun…	16.7508	26.6646	6.83701	-1.96349	0.00284724
AT3G62720.1	AT3G62720	Encodes a protein with xylosyltransferase activity, which is specific for UDP-xylose as donor substrate and for oligosaccharides with a degree of polymerization >4. Although the enzyme utilizes either cellopentaose or cellohexaose, its activity is four-fold higher with cellohexaose as an acceptor compared to cellopentaose. The enzyme is able to add several xylosyl residues to the acceptor forming…	163.023	259.458	66.5882	-1.96216	2.72996e-25
AT3G60800.1	AT3G60800	Encodes a protein S-acyltransferase that, together with PAT13, cooperatively regulates leaf senescence.	37.5562	59.752	15.3604	-1.95977	7.91771e-07
AT1G72970.1	AT1G72970	Originally identified as a mutation that causes floral organs to fuse together. About 10-20% of mutants also have defects in ovules. Mutants have reduced fertility most likely as because of fusions that pistil emergence. The protein has similarity to the mandelonitrile lyase family of FAD containing oxidoreductases and is predicted to be secreted (SignalP).It is expressed in all tissue layers of …	73.3956	116.766	30.0256	-1.95935	1.15638e-11
AT1G50630.1	AT1G50630	extracellular ligand-gated ion channel protein (DUF3537);(source:Araport11)	45.1063	71.7574	18.4552	-1.9591	5.572e-08
AT1G74790.1	AT1G74790	catalytics;(source:Araport11)	205.33	326.582	84.0782	-1.95764	1.32614e-29
AT1G70140.1	AT1G70140	Encodes a group I formin. Binds to F-actin barbed ends. Has severing actin filaments activity. Binds profilin. Involved in the initiation and tip growth of root hairs through regulation of actin cytoskeleton.	161.2	256.363	66.0361	-1.95686	3.80224e-26
AT3G50180.1	AT3G50180	transmembrane protein, putative (DUF247);(source:Araport11)	15.422	24.5156	6.32849	-1.95377	0.00280675
AT1G54215.1	AT1G54215	proline-rich family protein;(source:Araport11)	43.7799	69.5873	17.9726	-1.95302	1.24531e-06
AT4G18100.1	AT4G18100	Ribosomal protein L32e;(source:Araport11)	98.6683	156.823	40.5136	-1.95266	3.30715e-15
AT3G60130.1	AT3G60130	beta glucosidase 16;(source:Araport11)	62.7618	99.7488	25.7747	-1.95234	4.16029e-10
AT2G24230.1	AT2G24230	Leucine-rich repeat protein kinase family protein;(source:Araport11)	15.0046	23.8416	6.16764	-1.95069	0.00294093
AT1G18490.1	AT1G18490	2-aminoethanethiol dioxygenase, putative (DUF1637);(source:Araport11)	10.8865	17.2918	4.48121	-1.94812	0.0173997
AT1G19360.1	AT1G19360	Encodes an arabinosyltransferase that modifies extensin proteins in root hair cells.	56.9422	90.4395	23.4449	-1.94768	1.22803e-08
AT3G56070.1	AT3G56070	rotamase cyclophilin 2 (ROC2) exhibiting peptidyl-prolyl cis-trans isomerase activity involved in signal transduction.	28.0472	44.5457	11.5486	-1.94757	1.78431e-05
AT5G19860.1	AT5G19860	transmembrane protein, putative (Protein of unknown function, DUF538);(source:Araport11)	33.3777	53.0118	13.7436	-1.94756	2.24157e-06
AT1G24150.1	AT1G24150	Encodes a group I formin. Localized to cell junctions. Polymerizes actin. Binds profilin.	73.2339	116.303	30.1646	-1.94696	3.32745e-12
AT4G02130.1	AT4G02130	Encodes a protein with putative galacturonosyltransferase activity.	17.1501	27.2328	7.0674	-1.94609	0.00155533
AT5G23940.1	AT5G23940	Encodes PERMEABLE LEAVES3 (PEL3), a putative acyl-transferase. Mutation in this locus results in altered trichome phenotype (trcichomes become tangled during leaf expansion). Additional phenotype includes altered cuticle layer.	8.7413	13.8794	3.60323	-1.94558	0.0363654
AT1G74060.1	AT1G74060	Ribosomal protein L6 family protein;(source:Araport11)	69.8128	110.848	28.7781	-1.94553	4.98342e-11
AT1G29330.1	AT1G29330	Encodes a protein similar in sequence to animal and yeast endoplasmic reticulum retention signal receptor. This protein can functionally complement the yeast homologue. Transcript is detected in flower buds, stems, root, and leaves.	26.6096	42.2487	10.9706	-1.94527	0.000706952
AT5G15410.1	AT5G15410	'defense, no death' gene (DND1) encodes a mutated cyclic nucleotide-gated cation channel; Same as CNGC2 (article ID 229): Cyclic nucleotide gated channel, activated by cAMP, conducts K+ and other monovalent cations but excludes Na+, does not contain the GYG amino acid sequence found in other channels with this conductivity profile. Conducts Ca2+ into cells which is linked to the generation of NO …	17.9662	28.5174	7.41507	-1.94331	0.00134932
AT3G24480.1	AT3G24480	Leucine-rich repeat (LRR) family protein;(source:Araport11)	465.777	739.261	192.293	-1.94278	3.77181e-54
AT1G23830.1	AT1G23830	transmembrane protein;(source:Araport11)	14.2124	22.557	5.86772	-1.9427	0.00574691
AT3G62270.1	AT3G62270	BOR2 is involved in efficient borate crosslinking of rhamnogalacturonan II in cell walls under boron limitation.	39.7184	63.0375	16.3993	-1.94258	3.21132e-07
AT5G44260.1	AT5G44260	Encodes a Tandem CCCH Zinc Finger protein. Interacts and co-localizes with MARD1 and RD21A in processing bodies (PBs) and stress granules (SGs).	17.9983	28.5597	7.43685	-1.94122	0.00125322
AT1G32350.1	AT1G32350	alternative oxidase 1D;(source:Araport11)	17.9345	28.4539	7.41507	-1.94009	0.00117123
AT3G02210.1	AT3G02210	COBRA-like protein 1 precursor;(source:Araport11)	66.8464	106.045	27.648	-1.93943	6.28823e-11
AT5G01090.1	AT5G01090	Concanavalin A-like lectin family protein;(source:Araport11)	28.983	45.9784	11.9876	-1.93941	3.73165e-05
AT2G23540.1	AT2G23540	GDSL-motif esterase/acyltransferase/lipase. Enzyme group with broad substrate specificity that may catalyze acyltransfer or hydrolase reactions with lipid and non-lipid substrates.	7.09031	11.2468	2.93386	-1.93864	0.0486787
AT4G29050.1	AT4G29050	Concanavalin A-like lectin protein kinase family protein;(source:Araport11)	8.31329	13.1842	3.44238	-1.93733	0.0345485
AT4G31600.1	AT4G31600	Encodes a Golgi-localized UDP?glucose/UDP?galactose transporter that affects lateral root emergence.	17.0123	26.9789	7.04562	-1.93704	0.00333414
AT1G68872.1	AT1G68872	Unknown gene	10.0942	16.0072	4.18129	-1.9367	0.0456443
AT3G11320.1	AT3G11320	Nucleotide-sugar transporter family protein;(source:Araport11)	23.7384	37.6363	9.8404	-1.93534	0.000127084
AT3G47730.1	AT3G47730	member of ATH subfamily	339.882	538.817	140.948	-1.93464	1.07116e-45
AT4G29680.1	AT4G29680	Alkaline-phosphatase-like family protein;(source:Araport11)	105.811	167.692	43.93	-1.93254	2.99103e-15
AT2G05330.1	AT2G05330	BTB/POZ domain-containing protein;(source:Araport11)	12.1654	19.2715	5.05927	-1.92947	0.0167556
AT5G06370.1	AT5G06370	PSE1 is a single copy gene that is induced in response to lead and confers increased tolerance to lead when overexpressed. It is localized to the cytoplasm. The protein has an NC domain. PSE1 appears to regulate tolerance via a GSH dependent phytochelatin synthesis pathway.	12.5405	19.8609	5.22012	-1.92778	0.00893354
AT3G17840.1	AT3G17840	Encodes a receptor-like kinase found at the cell surface of various tissues. Its function remains unknown.	233.65	370.034	97.2655	-1.92766	1.52738e-32
AT4G37430.1	AT4G37430	Encodes a member of the CYP81F cytochrome P450 monooxygenase subfamily.	753.779	1193.42	314.141	-1.92561	8.44766e-39
AT1G26240.1	AT1G26240	Proline-rich extensin-like family protein;(source:Araport11)	31.2283	49.4302	13.0264	-1.92395	0.000686116
AT1G30230.2	AT1G30230	Encodes a guanine nucleotide exchange factor that plays an important role in translation elongation. It is localized in the plasma membrane and cytosol. Mutants display ectopic lignin deposition as well as cell expansion defects	331.972	525.379	138.566	-1.92279	3.68314e-45
AT2G03680.1	AT2G03680	The SPR1 gene encodes a plant-specific 12-kD protein which has a repeated motif at both ends, separated by a predicted rod-like domain, suggesting that it may act as an intermolecular linker. Ubiquitously expressed and belongs to a six-member gene family in Arabidopsis; expressed in transgenic seedlings localized to microtubules within the cortical array, preprophase band, phragmoplast, and mitot…	8.79722	13.9217	3.67277	-1.92239	0.0308619
AT5G56980.1	AT5G56980	cotton fiber protein;(source:Araport11)	371.483	587.745	155.221	-1.92086	7.3059e-45
AT5G55180.2	AT5G55180	O-Glycosyl hydrolases family 17 protein;(source:Araport11)	54.9422	86.9002	22.9841	-1.91872	2.69086e-08
AT1G07080.1	AT1G07080	Thioredoxin superfamily protein;(source:Araport11)	25.5994	40.4805	10.7184	-1.91714	0.000109249
AT1G56330.1	AT1G56330	Encodes a small GTP-binding protein implicated in ER to cis-Golgi transport of other proteins. A member of ARF-like GTPase family. A thaliana has 21 members, in two subfamilies, ARF and ARF-like (ARL) GTPases. The protein is found associated to the ER and free in the cytosol.	37.7122	59.6251	15.7994	-1.91605	9.44264e-07
AT2G38750.1	AT2G38750	Annexins are a family of calcium dependent membrane binding proteins though to be involved in Golgi mediated secretion. This is one of four annexins identified in Arabidopsis.	15.4813	24.4733	6.48934	-1.91506	0.0107362
AT1G65020.1	AT1G65020	plasma protein;(source:Araport11)	29.8376	47.1572	12.5179	-1.91348	1.9508e-05
AT1G55610.1	AT1G55610	mutant has Altered vascular cell differentiation; LRR Receptor Kinase	850.226	1343.62	356.829	-1.91282	2.47084e-47
AT2G22770.1	AT2G22770	regulates the development of ER bodies. also involves in response to the endophytic fungus Piriformospora indica.	61.3947	97.0105	25.7789	-1.91195	2.92793e-08
AT5G49560.1	AT5G49560	Putative methyltransferase family protein;(source:Araport11)	11.384	17.9869	4.78113	-1.91153	0.0164126
AT4G36220.1	AT4G36220	encodes ferulate 5-hydroxylase (F5H). Involved in lignin biosynthesis.	31.3933	49.5994	13.1873	-1.91118	0.000255151
AT1G70090.1	AT1G70090	Encodes a protein with putative galacturonosyltransferase activity.	79.8274	126.117	33.5375	-1.91092	5.08963e-13
AT1G76340.1	AT1G76340	Encodes a nucleotide-sugar transporter.	49.8602	78.7485	20.9718	-1.9088	3.26345e-07
AT5G05987.1	AT5G05987	prenylated RAB acceptor 1.A2;(source:Araport11)	11.3629	17.9446	4.78113	-1.90813	0.0141472
AT3G10960.1	AT3G10960	Encodes a homolog of the adenine-guanine-hypoxanthine transporter AzgA of Aspergillus nidulans. Function as a plant adenine-guanine transporter. Two closely related genes exist in Arabidopsis: AT3G10960 (Azg1) and AT5G50300 (Azg2).	97.021	153.181	40.8612	-1.90643	1.34556e-15
AT4G30290.1	AT4G30290	Encodes a xyloglucan endotransglucosylase/hydrolase with only only the endotransglucosylase (XET; EC 2.4.1.207) activity towards xyloglucan and non-detectable endohydrolytic (XEH; EC 3.2.1.151) activity. Expressed throughout both the main and the lateral root, with intensive expression at the dividing and elongating regions. Is expressed in lateral root primordia but expression ceases after later…	95.101	150.149	40.0528	-1.90642	7.45003e-14
AT3G22845.1	AT3G22845	emp24/gp25L/p24 family/GOLD family protein;(source:Araport11)	35.7529	56.4454	15.0605	-1.90608	3.82991e-06
AT5G48180.1	AT5G48180	Encodes a nitrile-specifier protein NSP5. NSP5 is one out of five (At3g16400/NSP1, At2g33070/NSP2, At3g16390/NSP3, At3g16410/NSP4 and At5g48180/NSP5) A. thaliana epithiospecifier protein (ESP) homologues that promote simple nitrile, but not epithionitrile or thiocyanate formation.	85.7987	135.448	36.1496	-1.90568	1.91276e-12
AT4G02080.1	AT4G02080	A member of ARF-like GTPase family. A thaliana has 21 members, in two subfamilies, ARF and ARF-like (ARL) GTPases.	53.6491	84.6877	22.6105	-1.90516	3.77621e-06
AT4G15802.1	AT4G15802	Encodes a protein with similarity to heat shock factor binding proteins. Involved in negative regulation of heat shock response. Becomes nuclear localized upon heat treatment.	18.0152	28.4328	7.59771	-1.90392	0.00939452
AT2G02060.1	AT2G02060	Homeodomain-like superfamily protein;(source:Araport11)	10.1293	15.986	4.27261	-1.90362	0.0217992
AT1G02000.1	AT1G02000	UDP-D-glucuronate 4-epimerase The mRNA is cell-to-cell mobile.	51.623	81.4657	21.7803	-1.90317	9.31042e-08
AT1G55260.1	AT1G55260	Bifunctional inhibitor/lipid-transfer protein/seed storage 2S albumin superfamily protein;(source:Araport11)	12.533	19.7763	5.28966	-1.90253	0.0148722
AT5G67560.1	AT5G67560	A member of ARF-like GTPase family. A thaliana has 21 members, in two subfamilies, ARF and ARF-like (ARL) GTPases. Possible pseudogene because it lacks an N-terminal part that is conserved among the other ARL8 proteins. The mRNA is cell-to-cell mobile.	20.6573	32.5826	8.73204	-1.89971	0.00177123
AT3G19820.1	AT3G19820	Involved in the conversion of the early brassinosteroid precursor 24-methylenecholesterol to campesterol. Brassinosteroids affect cellular elongation. Mutants have dwarf phenotype. DWF1 is a Ca2+-dependent calmodulin-binding protein.	727.865	1147.87	307.857	-1.89863	3.77181e-54
AT2G07721.1	AT2G07721	hypothetical protein;(source:Araport11)	20.9581	33.0451	8.87111	-1.89725	0.000591488
AT2G35780.1	AT2G35780	serine carboxypeptidase-like 26;(source:Araport11)	22.3748	35.2787	9.47095	-1.89722	0.00112328
AT1G65570.1	AT1G65570	Encodes a glycosyl hydrolase 28 (GH28) family polygalacturonase (PG) protein. Involved in root cap development.	10.087	15.9014	4.27261	-1.89597	0.0275048
AT1G61370.1	AT1G61370	S-locus lectin protein kinase family protein;(source:Araport11)	42.0229	66.2383	17.8076	-1.89518	1.11318e-06
AT2G17370.1	AT2G17370	Encodes a 3-hydroxy-3-methylglutaryl-CoA reductase (HMGR) that is involved in the synthesis of sterol and triterpenoid compounds.	32.7947	51.6849	13.9044	-1.8942	8.37776e-06
AT3G22890.1	AT3G22890	encodes ATP sulfurylase, the first enzyme in the sulfate assimilation pathway of Arabidopsis. It may also participate in selenium metabolism. The mRNA is cell-to-cell mobile.	91.5594	144.292	38.8271	-1.89385	1.71919e-13
AT1G22780.1	AT1G22780	S18 ribosomal protein involved in the binding of f-Met tRNA during initiation of mRNA translation. Expression restricted to meristems. Mutant phenotype-pointed first leaves,reduced fresh weight, growth retardation.	33.2145	52.3378	14.0912	-1.89306	1.02549e-05
AT4G38500.1	AT4G38500	Sept9 (DUF616);(source:Araport11)	49.9648	78.7273	21.2022	-1.89265	2.10855e-06
AT3G54140.1	AT3G54140	Encodes a di- and tri-peptide transporter that recognizes a variety of different amino acid combinations. GFP-tagged PTR1 localizes to the plasma membrane and has 8 to 11 predicted transmembrane domains. PTR1 is expressed in a number of different vascular tissues throughout the plant based on promoter:GUS expression analysis. ptr1 mutants have a lower dry weight than wild type plants when both ar…	19.7566	31.1288	8.38437	-1.89248	0.00082306
AT3G25040.1	AT3G25040	Encodes ERD2b. a homolog of the yeast endoplasmic reticulum retention receptor ERD2. Mutations in ERD2b compromise EFR but not FLS2 signaling. The mRNA is cell-to-cell mobile.	24.1032	37.9748	10.2316	-1.892	0.000150461
AT5G53760.1	AT5G53760	A member of a large family of seven-transmembrane domain proteins specific to plants, homologs of the barley mildew resistance locus o (MLO) protein. The Arabidopsis genome contains 15 genes encoding MLO proteins, with localization in plasma membrane. Phylogenetic analysis revealed four clades of closely-related AtMLO genes. ATMLO11 belongs to the clade I, with AtMLO4 and AtMLO14. The gene is exp…	141.991	223.696	60.2857	-1.89165	4.82615e-22
AT3G12060.1	AT3G12060	Encodes a member of the TBL (TRICHOME BIREFRINGENCE-LIKE) gene family containing a plant-specific DUF231 (domain of unknown function) domain. TBL gene family has 46 members, two of which (TBR/AT5G06700 and TBL3/AT5G01360) have been shown to be involved in the synthesis and deposition of secondary wall cellulose, presumably by influencing the esterification state of pectic polymers. A nomenclature…	16.4304	25.8848	6.97608	-1.89161	0.00270478
AT4G26140.1	AT4G26140	putative beta-galactosidase	69.4656	109.436	29.4952	-1.89153	6.8747e-11
AT3G25597.1	AT3G25597	transmembrane protein;(source:Araport11)	10.0553	15.838	4.27261	-1.8902	0.048633
AT5G23040.1	AT5G23040	Encodes a protein that enables protochlorophillide's binding to pPORA's transit sequence, regulating pPORA's translocation into the plastid stroma, and blocking movement of the translocating polypeptide chain back into the cytosol. Causes Bax mediated lethality in yeast by generating reactive oxygen species and this effect is suppressed by AtBI-1.	14.6706	23.1041	6.23717	-1.88918	0.00472787
AT5G27350.1	AT5G27350	Encodes a sugar-porter family protein that is induced during leaf senescence. The increase in its gene expression during leaf senescence is paralleled by an accumulation of monosaccharides. The mRNA is cell-to-cell mobile.	84.5247	133.108	35.941	-1.8889	2.3355e-13
AT1G25275.3	AT1G25275	thionin-like protein;(source:Araport11)	50.6128	79.6975	21.5281	-1.88831	7.8175e-08
AT1G76490.1	AT1G76490	Encodes a 3-hydroxy-3-methylglutaryl coenzyme A reductase, which is involved in melavonate biosynthesis and performs the first committed step in isoprenoid biosynthesis. Expression is activated in dark in leaf tissue but not controlled by light in the root (confine The mRNA is cell-to-cell mobile.	238.842	376.033	101.651	-1.88723	3.23153e-33
AT2G29480.1	AT2G29480	Encodes glutathione transferase belonging to the tau class of GSTs. Naming convention according to Wagner et al. (2002).	24.0398	37.8479	10.2316	-1.88717	0.000151334
AT2G37540.1	AT2G37540	NAD(P)-binding Rossmann-fold superfamily protein;(source:Araport11)	10.5283	16.5754	4.48121	-1.88709	0.020094
AT4G08950.1	AT4G08950	Phosphate-responsive 1 family protein;(source:Araport11)	887.573	1396.8	378.344	-1.88436	1.37426e-53
AT5G19760.1	AT5G19760	Encodes a novel mitochondrial carrier capable of transporting both dicarboxylates (such as malate, oxaloacetate, oxoglutarate, and maleate) and tricarboxylates (such as citrate, isocitrate, cis-aconitate, and trans-aconitate).	76.0064	119.61	32.4031	-1.88413	7.21108e-11
AT5G58150.1	AT5G58150	Leucine-rich repeat protein kinase family protein;(source:Araport11)	51.6877	81.3388	22.0366	-1.88404	2.24668e-08
AT1G19370.1	AT1G19370	membrane protein;(source:Araport11)	60.6394	95.4086	25.8702	-1.88283	1.27527e-09
AT5G63910.1	AT5G63910	Encodes a farnesylcysteine lyase (EC 1.8.3.5) involved in a salvage /detoxification pathway of farnesylcysteine (FC) residues that are liberated during the degradation of prenylated proteins. Because FC is a competitive inhibitor of prenylcysteine methyltransferases involved in the down-regulation of ABA signaling, fcly mutants with elevated FC levels are hypersensitive to ABA. The protein also a…	16.399	25.8002	6.99787	-1.88239	0.00610306
AT5G51910.1	AT5G51910	TCP family transcription factor;(source:Araport11)	13.0728	20.5561	5.58958	-1.87875	0.00820238
AT5G41700.4	AT5G41700	One of the polypeptides that constitute the ubiquitin-conjugating enzyme E2 The mRNA is cell-to-cell mobile.	65.473	102.929	28.0174	-1.87725	3.06721e-10
AT3G51550.1	AT3G51550	Encodes a synergid-expressed, plasma-membrane localized receptor-like kinase that accumulates asymetrically in the synergid membrnane at the filiform apparatus and mediates male-female gametophyte interactions during pollen tube reception. Also involved in powdery mildew infection.	568.79	894.104	243.477	-1.87666	1.21984e-53
AT2G26600.1	AT2G26600	Glycosyl hydrolase superfamily protein;(source:Araport11)	25.8159	40.5439	11.0878	-1.87051	0.000230024
AT4G17490.1	AT4G17490	Encodes a member of the ERF (ethylene response factor) subfamily B-3 of ERF/AP2 transcription factor family (ATERF-6). The protein contains one AP2 domain. There are 18 members in this subfamily including ATERF-1, ATERF-2, AND ATERF-5. It is involved in the response to reactive oxygen species and light stress.	118.72	186.437	51.0015	-1.87008	1.17615e-17
AT1G63160.1	AT1G63160	replication factor C 2;(source:Araport11)	8.00801	12.5736	3.44238	-1.86892	0.0458547
AT5G19250.1	AT5G19250	Glycoprotein membrane precursor GPI-anchored;(source:Araport11)	14.7163	23.1041	6.32849	-1.86821	0.0114239
AT4G24530.1	AT4G24530	O-fucosyltransferase family protein;(source:Araport11)	15.7262	24.6848	6.76748	-1.86693	0.00551088
AT3G28450.1	AT3G28450	Leucine-rich repeat protein kinase family protein;(source:Araport11)	42.2394	66.3018	18.177	-1.86693	9.63116e-07
AT2G41640.1	AT2G41640	Glycosyltransferase family 61 protein;(source:Araport11)	79.4563	124.706	34.2068	-1.86617	3.79769e-12
AT1G72280.1	AT1G72280	endoplasmic reticulum oxidoreductin	18.6352	29.2337	8.0367	-1.86296	0.00217797
AT1G04680.1	AT1G04680	Pectin lyase-like superfamily protein;(source:Araport11)	51.1303	80.2023	22.0584	-1.86232	2.90377e-08
AT2G07715.1	AT2G07715	Nucleic acid-binding, OB-fold-like protein;(source:Araport11)	1425.39	2235.74	615.043	-1.86199	1.73201e-31
AT5G58750.1	AT5G58750	NAD(P)-binding Rossmann-fold superfamily protein;(source:Araport11)	65.4612	102.675	28.2478	-1.86187	2.00399e-09
AT1G21370.1	AT1G21370	transmembrane protein;(source:Araport11)	21.6207	33.9095	9.33188	-1.86145	0.00067231
AT4G12730.1	AT4G12730	AF333971 Arabidopsis thaliana fasciclin-like arabinogalactan-protein 2 (Fla2) mRNA, complete cds	63.134	99.0114	27.2567	-1.86098	1.46269e-08
AT2G25130.1	AT2G25130	ARM repeat superfamily protein;(source:Araport11)	15.2981	23.9896	6.60663	-1.86043	0.0117028
AT1G72790.1	AT1G72790	hydroxyproline-rich glycoprotein family protein;(source:Araport11)	208.52	326.981	90.0591	-1.86026	2.69691e-30
AT3G48460.1	AT3G48460	GDSL-motif esterase/acyltransferase/lipase. Enzyme group with broad substrate specificity that may catalyze acyltransfer or hydrolase reactions with lipid and non-lipid substrates.	13.0864	20.5138	5.65911	-1.85795	0.00927806
AT2G41475.1	AT2G41475	Embryo-specific protein 3, (ATS3);(source:Araport11)	12.7007	19.9032	5.49826	-1.85596	0.0147796
AT1G59870.1	AT1G59870	ATP binding cassette transporter. Localized to the plasma membrane in uninfected cells. In infected leaves, the protein concentrated at infection sites. Contributes to nonhost resistance to inappropriate pathogens that enter by direct penetration in a salicylic acid?dependent manner. Required for mlo resistance. Has Cd transporter activity (Cd2+ extrusion pump) and contributes to heavy metal resi…	1300.2	2037.42	562.978	-1.85559	1.29738e-47
AT2G25460.1	AT2G25460	EEIG1/EHBP1 protein amino-terminal domain protein;(source:Araport11)	102.719	160.952	44.4862	-1.8552	3.44655e-15
AT2G22170.1	AT2G22170	Lipase/lipooxygenase, PLAT/LH2 family protein;(source:Araport11)	8.47079	13.2688	3.67277	-1.8531	0.0413543
AT3G12120.1	AT3G12120	Major enzyme responsible for the synthesis of 18:2 fatty acids in the endoplasmic reticulum. Contains His-rich motifs, which contribute to the interaction with the electron donor cytochrome b5. Mutations in this gene suppress the low temperature-induced phenotype of Arabidopsis tocopherol-deficient mutant vte2.	654.262	1024.62	283.899	-1.85165	1.32102e-52
AT1G14720.1	AT1G14720	member of Glycoside Hydrolase Family 16	45.747	71.6305	19.8634	-1.85046	2.36841e-07
AT4G09830.1	AT4G09830	nuclear receptor family 2 group C protein;(source:Araport11)	33.7218	52.8003	14.6433	-1.8503	0.000184521
AT2G02970.1	AT2G02970	Encodes a putative apyrase involved in pollen exine pattern formation and anther dehiscence.	60.4677	94.674	26.2615	-1.85002	4.81092e-08
AT5G16590.1	AT5G16590	Leucine-rich repeat protein kinase family protein;(source:Araport11)	21.5364	33.7191	9.35367	-1.84996	0.00233507
AT1G22400.1	AT1G22400	UDP-Glycosyltransferase superfamily protein;(source:Araport11)	105.806	165.649	45.9641	-1.84955	1.44306e-15
AT3G14070.1	AT3G14070	Involved in cation (K, Na and Mn) homeostasis and transport	23.7272	37.1315	10.323	-1.84679	0.00112066
AT3G13410.1	AT3G13410	2-C-methyl-D-erythritol 4-phosphate cytidylyltransferase;(source:Araport11)	50.485	78.9812	21.9889	-1.84474	4.46605e-08
AT2G07806.2	AT2G07806	hypothetical protein;(source:Araport11)	62.1166	97.1374	27.0959	-1.84195	1.10755e-06
AT2G17760.1	AT2G17760	Eukaryotic aspartyl protease family protein;(source:Araport11)	79.0169	123.527	34.5068	-1.83987	5.67932e-12
AT3G16430.1	AT3G16430	Encodes a protein that increases the beta-glucosidase activities of three scopolin glucosidases in vitro.	129.301	202.106	56.4956	-1.8389	1.58064e-17
AT1G65720.1	AT1G65720	transmembrane protein;(source:Araport11)	96.4016	150.651	42.1522	-1.83753	5.17265e-10
AT1G69460.1	AT1G69460	emp24/gp25L/p24 family/GOLD family protein;(source:Araport11)	22.5493	35.2364	9.86219	-1.83709	0.000350329
AT5G53470.1	AT5G53470	Encodes an acyl-CoA binding protein that is localized to vesicles,and plasma membrane especially in epidermal cells of heart, torpedo and cotyledon stage embryos, cell wall of the seed coat. Northern blot analysis showed that the 1.4 kb ACBP1 mRNA was expressed in silique, root, stem, leaf and flower.	27.0803	42.3121	11.8485	-1.83636	0.00033207
AT5G06730.1	AT5G06730	Peroxidase superfamily protein;(source:Araport11)	42.9739	67.145	18.8028	-1.83633	5.38409e-06
AT3G50800.1	AT3G50800	hypothetical protein;(source:Araport11)	11.9194	18.6187	5.22012	-1.83459	0.0158501
AT3G13772.1	AT3G13772	Encodes an Arabidopsis Transmembrane nine (TMN) protein. Transmembrane nine (TM9) proteins are localized in the secretory pathway of eukaryotic cells and are involved in cell adhesion and phagocytosis. Overexpression of this protein in yeast alters copper and zinc homeostasis.	208.709	325.972	91.4456	-1.83376	9.45768e-28
AT1G14670.1	AT1G14670	Endomembrane protein 70 protein family;(source:Araport11)	153.858	240.293	67.4226	-1.83349	1.0873e-22
AT3G52940.1	AT3G52940	Encodes a sterol C-14 reductase required for cell division and expansion and is involved in proper organization of the embryo.	18.2873	28.5597	8.01491	-1.83322	0.00185054
AT5G04760.1	AT5G04760	Duplicated homeodomain-like superfamily protein;(source:Araport11)	41.0845	64.1528	18.0162	-1.83222	3.00548e-06
AT5G24030.1	AT5G24030	Encodes a protein with ten predicted transmembrane helices. The SLAH3 protein has similarity to the SLAC1 protein involved in ion homeostasis in guard cells. Although it is not expressed in guard cells, it can complement an slac1-2 mutant suggesting that it performs a similar function. SLAH3:GFP localizes to the plasma membrane.	206.886	323.043	90.7284	-1.8321	2.87814e-29
AT2G05220.1	AT2G05220	Ribosomal S17 family protein;(source:Araport11)	54.0802	84.4157	23.7448	-1.8299	6.35359e-08
AT2G38240.1	AT2G38240	2-oxoglutarate (2OG) and Fe(II)-dependent oxygenase superfamily protein;(source:Araport11)	11.5125	17.9658	5.05927	-1.82825	0.0328412
AT5G05340.1	AT5G05340	Encodes a protein with sequence similarity to peroxidases that is involved in lignin biosynthesis. Loss of function mutations show abnormal development of xylem fibers and reduced levels of lignin biosynthetic enxymes.	24.2272	37.8056	10.6488	-1.8279	0.00024104
AT3G56370.1	AT3G56370	Leucine-rich repeat protein kinase family protein;(source:Araport11)	171.739	267.946	75.533	-1.82676	6.0881e-23
AT1G29310.1	AT1G29310	SecY protein transport family protein;(source:Araport11)	57.1329	89.1126	25.1531	-1.82489	2.06635e-08
AT3G07110.2	AT3G07110	Ribosomal protein L13 family protein;(source:Araport11)	75.2823	117.418	33.1462	-1.82474	4.91292e-11
AT5G49280.1	AT5G49280	hydroxyproline-rich glycoprotein family protein;(source:Araport11)	55.2322	86.1415	24.3229	-1.8244	1.89032e-08
AT5G03905.1	AT5G03905	Iron-sulfur cluster biosynthesis family protein;(source:Araport11)	11.0078	17.1648	4.85067	-1.8232	0.0270524
AT5G20950.1	AT5G20950	Encodes a beta-glucosidase involved in xyloglucan metabolism.	358.614	559.104	158.125	-1.82205	1.89946e-43
AT1G05360.1	AT1G05360	KMS2 encode a endoplasmic reticulum protein involved in the early secretory pathway.	13.188	20.5561	5.81997	-1.82048	0.0133663
AT1G54890.1	AT1G54890	Late embryogenesis abundant (LEA) protein-like protein;(source:Araport11)	15.3257	23.8839	6.76748	-1.81935	0.00465336
AT5G03360.1	AT5G03360	cysteine/histidine-rich C1 domain protein;(source:Araport11)	48.4366	75.4842	21.389	-1.8193	1.44277e-07
AT5G17490.1	AT5G17490	DELLA subfamily member involved in GA signal transduction	42.156	65.6701	18.642	-1.81668	5.96978e-06
AT2G21050.1	AT2G21050	Encodes LAX2 (LIKE AUXIN RESISTANT), a member of the AUX1 LAX family of auxin influx carriers. Required for the establishment of embryonic root cell organization.	196.936	306.764	87.1076	-1.81626	3.09889e-18
AT1G77480.1	AT1G77480	Eukaryotic aspartyl protease family protein;(source:Araport11)	23.9615	37.3219	10.6011	-1.81581	0.000294987
AT3G54200.1	AT3G54200	Late embryogenesis abundant (LEA) hydroxyproline-rich glycoprotein family;(source:Araport11)	50.1677	78.1379	22.1975	-1.81563	8.79587e-08
AT3G20960.1	AT3G20960	member of CYP705A	90.8	141.408	40.1918	-1.81489	2.50417e-12
AT1G11755.1	AT1G11755	Encodes a cis-prenyltransferase, involved in dolichol biosynthesis. Wilted leaves in mutants due to cell membrane lesions. Mutants have increased drought tolerance, but hypersensitve to dark stress.	17.421	27.127	7.71499	-1.81399	0.00281245
AT3G52500.1	AT3G52500	Eukaryotic aspartyl protease family protein;(source:Araport11)	28.5164	44.3977	12.6352	-1.81304	5.23726e-05
AT4G32280.1	AT4G32280	Auxin inducible protein.	11.46	17.8389	5.08105	-1.81182	0.0336862
AT2G15490.1	AT2G15490	UDP-glycosyltransferase 73B4;(source:Araport11)	467.846	728.225	207.466	-1.81151	3.76727e-48
AT4G17180.1	AT4G17180	O-Glycosyl hydrolases family 17 protein;(source:Araport11)	14.5757	22.6839	6.46756	-1.81038	0.0145547
AT2G07727.1	AT2G07727	cytochrome b;(source:Araport11)	3116.71	4849.58	1383.84	-1.80918	1.454e-17
AT4G32470.1	AT4G32470	Cytochrome bd ubiquinol oxidase, 14kDa subunit;(source:Araport11)	12.7283	19.7975	5.65911	-1.80667	0.0180127
AT4G34870.1	AT4G34870	belongs to cyclophilin family	64.9965	101.076	28.9172	-1.80544	1.49296e-09
AT2G05935.1	AT2G05935	transposable_element_gene;(source:Araport11);non-LTR retrotransposon family (LINE), has a 3.9e-28 P-value blast match to GB:NP_038607 L1 repeat, Tf subfamily, member 9 (LINE-element) (Mus musculus);(source:TAIR10)	109.095	169.545	48.6457	-1.80128	4.06059e-16
AT1G72100.1	AT1G72100	late embryogenesis abundant domain-containing protein / LEA domain-containing protein;(source:Araport11)	27.6607	42.9861	12.3353	-1.80108	7.52107e-05
AT1G64385.1	AT1G64385	transmembrane protein;(source:Araport11)	80.5546	125.168	35.941	-1.80016	8.93506e-12
AT5G40670.1	AT5G40670	PQ-loop repeat family protein / transmembrane family protein;(source:Araport11)	57.9751	90.0799	25.8702	-1.79991	1.34401e-08
AT1G07380.1	AT1G07380	Encodes a neutral ceramidase that is involved in sphingolipid homeostasis and responses to oxidative stress.	79.7611	123.929	35.5934	-1.79983	1.0144e-09
AT5G17650.1	AT5G17650	glycine/proline-rich protein;(source:Araport11)	43.3543	67.3536	19.3549	-1.79906	5.83564e-05
AT1G58360.1	AT1G58360	Encodes AAP1 (amino acid permease 1), a neutral amino acid transporter expressed in seeds. Functions in amino acid uptake into embryos. The transporter also functions in acquisition of glutamate and neutral amino acids by the root.	62.2954	96.7777	27.813	-1.79892	1.19898e-07
AT2G37620.1	AT2G37620	Member of the actin gene family. Expressed in mature pollen.	16.2751	25.2742	7.276	-1.79645	0.00490598
AT3G10930.1	AT3G10930	Encodes a small secreted signaling peptide that processed both N- and C-terminally after translation and is rapidly induced in response to ROS and flg22-induced stress and may act as a negative modulator of stress-induced ROS signalling.	12.3429	19.1657	5.52004	-1.79578	0.0238601
AT4G15393.2	AT4G15393	a member of the cytochrome P450 gene family. molecular function unknown.	99.4547	154.423	44.4862	-1.79546	2.39729e-14
AT4G14960.2	AT4G14960	Encodes an alpha-tubulin isoform required for right handed helical growth.	181.024	281.069	80.9794	-1.7953	4.08628e-25
AT3G07470.1	AT3G07470	transmembrane protein, putative (Protein of unknown function, DUF538);(source:Araport11)	25.3973	39.4286	11.366	-1.79452	0.021341
AT3G08680.1	AT3G08680	Leucine-rich repeat protein kinase family protein;(source:Araport11)	203.823	316.408	91.237	-1.7941	8.81349e-28
AT5G55630.1	AT5G55630	Encodes AtTPK1 (KCO1), a member of the Arabidopsis thaliana K+ channel family of AtTPK/KCO proteins. AtTPK1 is targeted to the vacuolar membrane. Forms homomeric ion channels in vivo. Voltage-independent and Ca2+-activated K+ channel. Activated by 14-3-3 proteins.	15.9426	24.7483	7.13693	-1.79395	0.0141731
AT2G47470.1	AT2G47470	Encodes a protein disulfide isomerase-like (PDIL) protein, a member of a multigene family within the thioredoxin (TRX) superfamily. Transcript levels for this gene are up-regulated in response to three different chemical inducers of ER stress (dithiothreitol, beta-mercaptoethanol, and tunicamycin). AtIRE1-2 does not appear to be required for this response, but the atbzip60 mutant has a diminished…	421.052	653.584	188.52	-1.79366	4.17465e-44
AT5G51550.1	AT5G51550	EXORDIUM like 3;(source:Araport11)	73.3437	113.837	32.8505	-1.79298	6.44599e-08
AT1G51630.1	AT1G51630	O-fucosyltransferase family protein;(source:Araport11)	103.268	160.133	46.4031	-1.78697	1.34051e-14
AT1G49300.1	AT1G49300	encodes a small GTPase involved in membrane trafficking. Gene expression is induced by hydrogen peroxide and lines. Lines overexpressing the gene are more tolerant to high salt and hyperosmotic conditions.	28.1374	43.6179	12.657	-1.78499	0.000410636
AT3G23410.1	AT3G23410	Encodes a fatty alcohol oxidase.	123.996	192.144	55.848	-1.78261	1.2202e-14
AT1G72490.1	AT1G72490	DRO1 is a member of the IGT gene family and has a unknown function . It is expressed in roots and involved in leaf root architecture, specifically the orientation of lateral root angles.	203.33	315.079	91.5805	-1.7826	1.42501e-20
AT4G10560.1	AT4G10560	Cysteine/Histidine-rich C1 domain family protein;(source:Araport11)	15.3317	23.7569	6.90655	-1.78231	0.00796382
AT2G36910.1	AT2G36910	Belongs to the family of ATP-binding cassette (ABC) transporters. Also known as AtMDR1.Possibly regulates auxin-dependent responses by influencing basipetal auxin transport in the root. Exerts nonredundant, partially overlapping functions with the ABC transporter encoded by AT3G28860. PGP1 mediates cellular efflux of IAA and interacts with PIN genes that may confer an accelerated vectoral compone…	1098.33	1701.6	495.06	-1.78122	1.70139e-45
AT3G52370.1	AT3G52370	FASCICLIN-like arabinogalactan protein 15 precursor;(source:Araport11)	13.7309	21.2724	6.18942	-1.78111	0.0107362
AT1G52280.1	AT1G52280	RAB GTPase homolog G3D;(source:Araport11)	26.0765	40.3959	11.7572	-1.78066	0.000153821
AT5G18480.1	AT5G18480	Encodes an IPC (inositol phosphorylceramide) glucuronosyltransferase. Defects in transmission via the pollen are evident but the defect in transmission through the male gametophyte is not due to improper pollen development or inability of pollen tubes to germinate and grow.	52.2277	80.8975	23.558	-1.77988	6.07294e-07
AT5G59790.1	AT5G59790	UPSTREAM OF FLC protein (DUF966);(source:Araport11)	156.236	241.976	70.4955	-1.77926	3.75487e-22
AT2G29450.1	AT2G29450	Encodes a member of the TAU glutathione S-transferase gene family. Gene expression is induced by exposure to auxin, pathogen and herbicides. Naming convention according to Wagner et al. (2002)	59.5239	92.1866	26.8613	-1.77903	4.40069e-08
AT1G04820.1	AT1G04820	Encodes an alpha tubulin isoform that is expressed in roots, leaves and flowers.	135.746	210.216	61.2768	-1.77846	3.37876e-18
AT5G16510.1	AT5G16510	RGP5 is a member of the reversably-glycosylated family of proteins. Analyses using tagged RGP5 suggest that it is present in the cytosol and in association with the Golgi apparatus. Recombinant RGP5 does not have UDP-arabinose mutase activity based on an in vitro assay even though the related RGP1, RGP2, and RGP3 proteins do have activity in the same assay. RGP5 can form complexes with RGP1 and R…	44.8681	69.4815	20.2547	-1.77837	4.39557e-05
AT2G07783.1	AT2G07783	pseudogene of cytochrome C biogenesis 382;(source:Araport11)	770.924	1193.66	348.182	-1.77748	1.61115e-22
AT4G29260.1	AT4G29260	HAD superfamily, subfamily IIIB acid phosphatase;(source:Araport11)	11.5506	17.8812	5.22012	-1.77629	0.0212968
AT1G32960.1	AT1G32960	Subtilase family protein;(source:Araport11)	20.6308	31.9298	9.33188	-1.77466	0.00177299
AT5G20120.1	AT5G20120	testis- and ovary-specific PAZ domain protein;(source:Araport11)	9.44473	14.6169	4.27261	-1.77444	0.0401301
AT1G59580.1	AT1G59580	encodes a mitogen-activated kinase involved in innate immunity The mRNA is cell-to-cell mobile.	22.3063	34.5201	10.0926	-1.77414	0.000972878
AT1G10480.1	AT1G10480	Encodes a zinc finger protein containing only a single zinc finger that acts downstream of ZFP6 in regulating trichome development by integrating GA and cytokinin signaling.	39.3822	60.9308	17.8335	-1.77258	8.04823e-06
AT1G55430.1	AT1G55430	Cysteine/Histidine-rich C1 domain family protein;(source:Araport11)	43.8609	67.8584	19.8634	-1.77241	0.000402313
AT4G34138.1	AT4G34138	UDP-glucosyl transferase 73B1;(source:Araport11)	22.6944	35.1095	10.2794	-1.77211	0.00052907
AT3G57420.1	AT3G57420	Regulates the assembly and trafficking of cellulose synthase complexes.	68.3091	105.667	30.9513	-1.77145	2.63573e-09
AT1G02360.1	AT1G02360	Chitinase family protein;(source:Araport11)	23.1463	35.8047	10.488	-1.77141	0.00101135
AT5G40690.1	AT5G40690	histone-lysine N-methyltransferase trithorax-like protein;(source:Araport11)	19.2564	29.7808	8.73204	-1.76999	0.00195403
AT5G04770.1	AT5G04770	Encodes a member of the cationic amino acid transporter (CAT) subfamily of amino acid polyamine choline transporters. Does not mediate efficient uptake of basic amino acids in yeast or Xenopus systems but can transport neutral and acidic amino acid analogs. Expressed in sink tissues. Induced during infestation of roots by the plant parasitic root-knot nematode, Meloidogyne incognita. Localized in…	13.2923	20.5561	6.02857	-1.76968	0.0114943
AT2G39570.1	AT2G39570	Encodes a ACT domain-containing protein. The ACT domain, named after bacterial aspartate kinase, chorismate mutase and TyrA (prephenate dehydrogenase), is a regulatory domain that serves as an amino acid-binding site in feedback-regulated amino acid metabolic enzymes.	29.637	45.8303	13.4436	-1.76938	9.92966e-05
AT5G14920.1	AT5G14920	Encodes a GASA domain containing protein that regulates increases in plant growth through GA-induced and DELLA-dependent signal transduction and that can increase abiotic stress resistance by reducing ROS accumulation.	831.423	1285.68	377.162	-1.76928	1.14712e-48
AT5G45800.1	AT5G45800	Leucine-rich repeat protein kinase family protein;(source:Araport11)	54.4277	84.1195	24.7359	-1.76583	1.47088e-06
AT3G15380.1	AT3G15380	Encodes a member of a choline transporter-like protein family that facilitates choline transport, localizes to the trans-Golgi network, and during cytokinesis is associated with the phragmoplast. Loss-of-function results in an altered choline metabolite profile, defects in sieve plate and sieve pore formation and impaired phloem transport.	65.992	101.958	30.0256	-1.76372	8.92527e-08
AT5G19440.1	AT5G19440	similar to Eucalyptus gunnii alcohol dehydrogenase of unknown physiological function (GI:1143445), apple tree, PIR:T16995; NOT a cinnamyl-alcohol dehydrogenase	124.615	192.525	56.7042	-1.76352	1.54538e-17
AT4G13990.1	AT4G13990	Exostosin family protein;(source:Araport11)	89.8719	138.839	40.9048	-1.76307	9.30805e-13
AT4G18670.1	AT4G18670	Leucine-rich repeat (LRR) family protein;(source:Araport11)	773.756	1195.33	352.182	-1.76302	1.21501e-41
AT4G29735.2	AT4G29735	transmembrane protein;(source:Araport11)	10.8539	16.7658	4.94199	-1.76236	0.0473558
AT5G36925.1	AT5G36925	hypothetical protein;(source:Araport11)	10.3382	15.9649	4.7116	-1.76061	0.032301
AT4G10370.1	AT4G10370	Cysteine/Histidine-rich C1 domain family protein;(source:Araport11)	12.8749	19.8821	5.86772	-1.7606	0.0158276
AT3G02875.1	AT3G02875	Hydrolyzes amino acid conjugates of the plant growth regulator indole-3-acetic acid (IAA), including IAA-Leu and IAA-Phe. Uses Mg and Co ions as cofactors.	57.999	89.5539	26.4441	-1.75981	8.56743e-07
AT1G64090.2	AT1G64090	Reticulan like protein B3;(source:Araport11)	139.378	215.166	63.589	-1.7586	2.5228e-18
AT4G22470.1	AT4G22470	protease inhibitor/seed storage/lipid transfer protein (LTP) family protein;(source:Araport11)	52.391	80.8763	23.9057	-1.75836	1.99829e-07
AT4G12040.1	AT4G12040	A20/AN1-like zinc finger family protein;(source:Araport11)	40.8397	63.0375	18.642	-1.75765	2.02933e-05
AT1G12110.1	AT1G12110	Encodes NRT1.1 (CHL1), a dual-affinity nitrate transporter. The protein is expressed in guard cells and function in stomatal opening. Mutants have less transpiration and are more tolerant to drought. Expressed in lateral roots. Involved in nitrate signaling which enables the plant root system to detect and exploit nitrate-rich soil patches. Comparing to the wild type, the mutant displays a strong…	144.197	222.493	65.9012	-1.75538	8.02713e-20
AT4G37320.1	AT4G37320	member of CYP81D	16.7228	25.8002	7.64546	-1.7547	0.00522745
AT1G80600.1	AT1G80600	Encodes HopW1-1-Interacting protein 1 (WIN1). Interacts with the P. syringae effector HopW1-1. WIN1 is a putative acetylornithine transaminase. Modulates plant defenses against bacteria. Three WIN proteins are identified so far (WIN1: AT1G80600; WIN2: AT4G31750; WIN3: AT5G13320). Mediates red-light inhibition of seed germination.	52.9414	81.6773	24.2056	-1.75459	1.30845e-07
AT1G74650.1	AT1G74650	Member of the R2R3 factor gene family.	34.392	53.0541	15.7299	-1.75395	1.38621e-05
AT4G33950.1	AT4G33950	Encodes calcium-independent ABA-activated protein kinase, a member of SNF1-related protein kinases (SnRK2) whose activity is activated by ionic (salt) and non-ionic (mannitol) osmotic stress. Mutations disrupted ABA induction of stomatal closure as well as ABA inhibition of light-induced stomatal opening. However, regulation of stomatal opening/closing by light or CO(2) is not affected in these m…	98.2007	151.476	44.9252	-1.75349	1.96596e-13
AT1G33120.1	AT1G33120	Ribosomal protein L6 family;(source:Araport11)	48.0945	74.1784	22.0106	-1.7528	4.49534e-06
AT5G57655.2	AT5G57655	xylose isomerase family protein;(source:Araport11)	179.968	277.569	82.3659	-1.75273	3.54149e-22
AT2G47760.1	AT2G47760	Encodes an &#945;-1,3-mannosyltransferase. Plants with mutations in the ALG3 protein have abnormal gylcoslation profiles. They also exhibit abnormal responses to MAMPs possibly because the glycan properties of FL22 are affected.	24.4715	37.7421	11.2009	-1.75255	0.00170864
AT5G51350.1	AT5G51350	Encodes a receptor-like kinase that represses secondary growth, the production of secondary vascular tissues.	65.5488	101.094	30.0038	-1.75248	1.53219e-07
AT3G60210.1	AT3G60210	GroES-like family protein;(source:Araport11)	13.0158	20.0725	5.95903	-1.75207	0.037373
AT5G27830.4	AT5G27830	folate receptor family protein;(source:Araport11)	13.811	21.2936	6.32849	-1.75049	0.0113422
AT3G55030.1	AT3G55030	Encodes a phosphatidylglycerolphosphate synthase.	16.3691	25.2319	7.50639	-1.74906	0.00488475
AT5G19260.1	AT5G19260	A member of the FAF family proteins encoded by the FANTASTIC FOUR (FAF) genes: AT4G02810 (FAF1), AT1G03170 (FAF2), AT5G19260 (FAF3) and AT3G06020 (FAF4). FAFs have the potential to regulate shoot meristem size in Arabidopsis thaliana. FAFs can repress WUS, which ultimately leads to an arrest of meristem activity in FAF overexpressing lines.	32.7703	50.5061	15.0346	-1.74818	7.80491e-05
AT1G74210.1	AT1G74210	Encodes a member of the glycerophosphodiester phosphodiesterase (GDPD) family.	43.4864	67.0181	19.9548	-1.74782	4.83643e-06
AT3G03050.1	AT3G03050	encodes a cellulose synthase like protein. mutations initiate root hairs that rupture at their tip soon after initiation. is required for the synthesis of a noncellulosic wall polysaccharide.	394.427	607.836	181.018	-1.74755	1.26903e-41
AT3G55830.1	AT3G55830	A member of the Glycosyltransferase Family 64, homologous to Poplar cambium-expressed GT64 gene. The EPC1 protein plays a critical role during plant development in maintaining the integrity of organs via cell-cell adhesion, thereby providing mechanical strength and facilitating the movement of metabolites throughout the plant.Loss of function specifically affects glycosylinositolphosphorylceramid…	71.2521	109.753	32.7508	-1.74466	7.2739e-10
AT5G45480.1	AT5G45480	transmembrane protein, putative (DUF594);(source:Araport11)	215.402	331.551	99.2519	-1.74007	9.45768e-28
AT2G28260.1	AT2G28260	member of Cyclic nucleotide gated channel family	89.5186	137.763	41.2742	-1.73887	1.04684e-10
AT1G05600.1	AT1G05600	Tetratricopeptide repeat (TPR)-like superfamily protein;(source:Araport11)	11.1683	17.186	5.15059	-1.73842	0.0356754
AT4G23690.1	AT4G23690	Encodes a homodimeric all-beta dirigent protein in the superfamily of calycins. Dirigent proteins impart stereoselectivity on the phenoxy radical coupling reaction yielding optically active lignans from two molecules of coniferyl alcohol.	46.6533	71.7785	21.5281	-1.73733	3.21997e-06
AT4G39730.1	AT4G39730	Lipase/lipooxygenase, PLAT/LH2 family protein;(source:Araport11)	60.3586	92.8606	27.8566	-1.73705	2.30915e-08
AT3G47400.1	AT3G47400	Plant invertase/pectin methylesterase inhibitor superfamily;(source:Araport11)	37.1076	57.0771	17.1382	-1.7357	9.85743e-06
AT5G51780.1	AT5G51780	basic helix-loop-helix (bHLH) DNA-binding superfamily protein;(source:Araport11)	20.2518	31.15	9.35367	-1.73563	0.00280694
AT3G11660.1	AT3G11660	encodes a protein whose sequence is similar to tobacco hairpin-induced gene (HIN1) and Arabidopsis non-race specific disease resistance gene (NDR1). Expression of this gene is induced by cucumber mosaic virus. Localization of the gene product is similar to that of NHL3 (plasma membrane) but it is yet inconclusive.	29.4544	45.3044	13.6045	-1.73557	0.000204006
AT5G67590.1	AT5G67590	Mutant leaves have a reduced capacity for cold acclimation, appear water-soaked, leak electrolytes, and accumulate reactive oxygen species constitutively. Encode a protein with high similarity to the 18-kD Fe-S subunit of complex I (NADH dehydrogenase, EC 1.6.5.3) in the mitochondrial electron transfer chain. The mRNA is cell-to-cell mobile.	14.6517	22.5358	6.76748	-1.73553	0.00928555
AT1G02810.1	AT1G02810	Plant invertase/pectin methylesterase inhibitor superfamily;(source:Araport11)	58.6281	90.1645	27.0917	-1.73471	4.06507e-07
AT2G34770.1	AT2G34770	encodes a fatty acid hydroxylase, required for the AtBI-1-mediated suppression of programmed cell death.	23.0378	35.4268	10.6488	-1.73414	0.0138055
AT1G66340.1	AT1G66340	Similar to prokaryote sensory transduction proteins. Contains a histidine kinase and a response regulator domain. Homodimer. Membrane component. Binds ethylene. Mutations affect ethylene binding and metabolism of other plant hormones such as auxin, cytokinins, ABA and gibberellic acid. Ethylene receptor. Has histidine kinase activity. Is regulated by RTE1. Mutations in ETR1 block ethylene stimula…	80.4109	123.612	37.2102	-1.73204	8.39423e-11
AT1G78100.1	AT1G78100	F-box family protein;(source:Araport11)	514.54	790.946	238.135	-1.7318	5.88142e-42
AT3G05940.1	AT3G05940	organic solute transporter ostalpha protein (DUF300);(source:Araport11)	32.4013	49.7898	15.0128	-1.72966	3.79946e-05
AT4G34760.1	AT4G34760	SAUR-like auxin-responsive protein family;(source:Araport11)	27.1125	41.6593	12.5657	-1.72915	0.000211507
AT2G07677.1	AT2G07677	pseudogene of DNA binding;(source:Araport11)	149.95	230.391	69.5086	-1.72882	5.21132e-16
AT1G15670.1	AT1G15670	Encodes a member of a family of F-box proteins, called the KISS ME DEADLY (KMD) family, that targets type-B ARR proteins for degradation and is involved in the negative regulation of the cytokinin response. Also named as KFB1, a member of a group of Kelch repeat F-box proteins that negatively regulate phenylpropanoid biosynthesis by targeting the phenypropanoid biosynthesis enzyme phenylalanine a…	187.511	287.997	87.0255	-1.72654	7.24132e-18
AT2G28350.1	AT2G28350	Involved in root cap cell differentiation.	158.728	243.726	73.7293	-1.72495	1.59152e-19
AT5G25265.1	AT5G25265	Hyp O-arabinosyltransferase-like protein;(source:Araport11)	66.0743	101.454	30.6949	-1.72475	5.07053e-08
AT4G20460.1	AT4G20460	NAD(P)-binding Rossmann-fold superfamily protein;(source:Araport11)	16.008	24.579	7.43685	-1.72466	0.00644874
AT3G17710.1	AT3G17710	F-box and associated interaction domains-containing protein;(source:Araport11)	22.1688	34.0365	10.3012	-1.72427	0.00188867
AT5G14030.1	AT5G14030	translocon-associated protein beta (TRAPB) family protein;(source:Araport11)	188.288	288.943	87.6337	-1.72123	2.3159e-24
AT2G14910.1	AT2G14910	MAR-binding filament-like protein;(source:Araport11)	27.137	41.617	12.657	-1.71724	0.00109954
AT3G60140.1	AT3G60140	Encodes a protein similar to beta-glucosidase and is a member of glycoside hydrolase family 1. Expression is induced after 24 hours of dark treatment, in senescing leaves and treatment with exogenous photosynthesis inhibitor. Induction of gene expression was suppressed in excised leaves supplied with sugar. The authors suggest that the gene's expression pattern is responding to the level of sugar…	522.767	801.666	243.868	-1.7169	3.06161e-45
AT1G09630.1	AT1G09630	Encodes a putative GTP-binding protein. Associates with organelles on a pathway from the Golgi to the plasma membrane in interphase. In dividing cells acts at the cell plate.	14.6547	22.4724	6.83701	-1.71671	0.0122082
AT2G37710.1	AT2G37710	Induced in response to Salicylic acid. The mRNA is cell-to-cell mobile.	140.411	215.272	65.5494	-1.71551	1.00624e-18
AT5G27700.1	AT5G27700	Ribosomal protein S21e;(source:Araport11)	25.1819	38.6065	11.7572	-1.7153	0.0008515
AT4G25850.1	AT4G25850	OSBP(oxysterol binding protein)-related protein 4B;(source:Araport11)	27.655	42.3968	12.9133	-1.71509	0.000287403
AT1G21680.1	AT1G21680	DPP6 N-terminal domain-like protein;(source:Araport11)	101.392	155.433	47.3506	-1.71484	4.37826e-12
AT1G26850.1	AT1G26850	S-adenosyl-L-methionine-dependent methyltransferases superfamily protein;(source:Araport11)	395.756	606.618	184.895	-1.71408	7.94429e-41
AT3G13610.1	AT3G13610	Encodes a Fe(II)- and 2-oxoglutarate-dependent dioxygenase family gene F6'H1. Mutations in this gene compromise iron uptake and the production of fluorescent phenolics involved in Fe uptake. The mRNA is cell-to-cell mobile.	34.7524	53.2445	16.2602	-1.71129	2.61028e-05
AT2G29390.1	AT2G29390	Encodes a sterol 4-alpha-methyl-oxidase, specifically a 4-alpha-methyl-delta-7-sterol-4alpha-methyl-oxidase.	13.0324	19.9667	6.0981	-1.71116	0.0214776
AT4G25230.1	AT4G25230	RPM1 interacting protein 2, has a CUE domain which is sufficient for the interaction with RPM1.Positive regulator of RPM1 and PRS2 mediated hypersensitive response.Functions as ubiquitin ligase and binds to RPM1.	69.3004	106.172	32.4291	-1.71104	2.22498e-09
AT3G43270.1	AT3G43270	Plant invertase/pectin methylesterase inhibitor superfamily;(source:Araport11)	43.579	66.7642	20.3938	-1.71095	0.000115063
AT2G39180.1	AT2G39180	CRINKLY4 related 2;(source:Araport11)	16.484	25.2531	7.71499	-1.71072	0.00669796
AT5G59220.1	AT5G59220	Encodes a member of the PP2C family (Clade A protein phosphatases type 2C). Functions as a negative regulator of osmotic stress and ABA signaling.	47.5808	72.8727	22.2888	-1.70906	1.74712e-06
AT4G24960.1	AT4G24960	Homologous to a eukaryote specific ABA- and stress-inducible gene first isolated from barley. Groups in one subfamily with ATHVA22E. Along with other members of the ATHVA22 family, it may be involved in regulation of autophagy during development. The mRNA is cell-to-cell mobile.	38.1511	58.4251	17.8771	-1.70848	1.04012e-05
AT4G33180.1	AT4G33180	alpha/beta-Hydrolases superfamily protein;(source:Araport11)	22.9142	35.0883	10.7402	-1.70797	0.00102231
AT1G18720.1	AT1G18720	ER membrane protein, putative (DUF962);(source:Araport11)	30.6684	46.9456	14.3912	-1.70581	7.49278e-05
AT5G61840.1	AT5G61840	Exostosin family protein;(source:Araport11)	32.1202	49.1581	15.0823	-1.70457	4.86046e-05
AT1G76600.1	AT1G76600	poly polymerase;(source:Araport11)	9.53846	14.5957	4.48121	-1.70358	0.0461976
AT5G14700.1	AT5G14700	NAD(P)-binding Rossmann-fold superfamily protein;(source:Araport11)	14.7	22.4935	6.90655	-1.70347	0.0103474
AT2G47890.1	AT2G47890	B-box type zinc finger protein with CCT domain-containing protein;(source:Araport11)	18.1411	27.7587	8.52344	-1.70344	0.00460756
AT1G78860.1	AT1G78860	curculin-like (mannose-binding) lectin family protein, low similarity to Ser/Thr protein kinase (Zea mays) GI:2598067; contains Pfam profile PF01453: Lectin (probable mannose binding) but not the protein kinase domain of the Z. mays protein	25.1746	38.5007	11.8485	-1.70018	0.000418091
AT4G16390.1	AT4G16390	Encodes a pentatricopeptide repeat protein, SVR7 (SUPPRESSOR OF VARIEGATION7), required for FtsH-mediated chloroplast biogenesis. It is involved in accumulation and translation of chloroplast ATP synthase subunits.	25.9593	39.7007	12.218	-1.70016	0.000912762
AT3G24650.1	AT3G24650	Homologous to the maize transcription factor Viviparous-1. Full length ABI3 protein binds to the highly conserved RY motif [DNA motif CATGCA(TG)], present in many seed-specific promoters, and the B3 domains of this transcription factor is necessary for the specific interaction with the RY element. Transcriptional activity of ABI3 requires the B3 DNA-binding domain and an activation domain. In add…	22.5183	34.4355	10.6011	-1.69968	0.00176068
AT1G73240.1	AT1G73240	nucleoporin protein Ndc1-Nup protein;(source:Araport11)	42.9194	65.6278	20.2111	-1.69916	3.26924e-06
AT3G60450.1	AT3G60450	Phosphoglycerate mutase family protein;(source:Araport11)	18.2925	27.9703	8.61475	-1.69901	0.00401907
AT3G51730.1	AT3G51730	saposin B domain-containing protein;(source:Araport11)	31.552	48.2302	14.8737	-1.69717	0.00109926
AT1G23160.1	AT1G23160	Auxin-responsive GH3 family protein;(source:Araport11)	41.6937	63.7326	19.6548	-1.69715	7.17959e-06
AT5G42790.1	AT5G42790	encodes a protein with extensive homology to the largest subunit of the multicatalytic proteinase complex (proteasome). Negatively regulates thiol biosynthesis and arsenic tolerance.	61.27	93.6404	28.8996	-1.69608	2.56372e-05
AT1G02520.1	AT1G02520	Encodes an ATP-binding cassette (ABC) transporter. Expressed in the vascular tissue of primary stem. The mRNA is cell-to-cell mobile.	571.533	873.466	269.599	-1.69594	7.3287e-45
AT2G38120.1	AT2G38120	Encodes an auxin influx transporter. AUX1 resides at the apical plasma membrane of protophloem cells and at highly dynamic subpopulations of Golgi apparatus and endosomes in all cell types. AUX1 action in the lateral root cap and/or epidermal cells influences lateral root initiation and positioning. Shoot supplied ammonium targets AUX1 and inhibits lateral root emergence. The mRNA is cell-to-cell…	353.218	539.805	166.631	-1.69578	1.12556e-37
AT2G03870.2	AT2G03870	Small nuclear ribonucleoprotein family protein;(source:Araport11)	10.464	15.986	4.94199	-1.69365	0.0381012
AT5G01340.1	AT5G01340	Mitochondrial substrate carrier family protein;(source:Araport11)	18.9711	28.9798	8.96243	-1.69309	0.00752445
AT3G48350.1	AT3G48350	Cysteine proteinases superfamily protein;(source:Araport11)	10.4108	15.9014	4.9202	-1.69237	0.0373599
AT1G69270.1	AT1G69270	RPK1 is a leucine-rich receptor-like kinase located in the plasma membrane which is upregulated by abscisic acid, dehydration, high salt, low temperature, but not by other plant hormones. RPK1 knock-out and antisense plants show an ABA-insensitive phenotype. RPK1 plays a role in ABA-controlled cell proliferation and is a regulator of the ABA signal transduction pathway. Overexpression of the LRR …	25.9941	39.7007	12.2875	-1.69197	0.000733107
AT5G47580.1	AT5G47580	transmembrane protein;(source:Araport11)	78.2869	119.546	37.0276	-1.6909	4.89439e-09
AT5G54300.1	AT5G54300	cotton fiber-like protein (DUF761);(source:Araport11)	31.2965	47.7889	14.8042	-1.69067	0.000165666
AT4G00100.1	AT4G00100	Encodes a cytoplasmic ribosomal protein S13 homologue involved in early leaf development The mRNA is cell-to-cell mobile.	83.3935	127.338	39.4488	-1.69062	7.21136e-10
AT5G23575.1	AT5G23575	Transmembrane CLPTM1 family protein;(source:Araport11)	154.863	236.457	73.2685	-1.69031	3.9284e-20
AT4G31290.1	AT4G31290	ChaC-like family protein;(source:Araport11)	127.406	194.526	60.2857	-1.69007	3.14805e-16
AT5G67330.1	AT5G67330	Encodes a member of the Nramp2 metal transporter family; like its homolog Atnramp3, localized in vacuolar membrane. Seedlings of double mutant, atnramp3-1 atnramp4-1, were arrested at early germination. The mRNA is cell-to-cell mobile.	65.1881	99.5161	30.86	-1.68919	2.47865e-08
AT2G05920.1	AT2G05920	Subtilase family protein;(source:Araport11)	508.736	776.495	240.978	-1.68808	5.94433e-38
AT2G10600.1	AT2G10600	transposable_element_gene;(source:Araport11);gypsy-like retrotransposon family (Athila), has a 4.4e-30 P-value blast match to GB:CAA57397 Athila ORF 1 (Arabidopsis thaliana);(source:TAIR10)	121.514	185.446	57.5822	-1.68731	1.35335e-14
AT4G18030.1	AT4G18030	S-adenosyl-L-methionine-dependent methyltransferases superfamily protein;(source:Araport11)	436.6	666.264	206.936	-1.68691	4.01223e-39
AT3G13380.1	AT3G13380	Similar to BRI, brassinosteroid receptor protein.	331.988	506.594	157.382	-1.68656	5.99583e-29
AT5G54870.1	AT5G54870	inositol-1,4,5-trisphosphate 5-phosphatase;(source:Araport11)	48.1853	73.5256	22.8451	-1.68636	1.07496e-06
AT1G63660.1	AT1G63660	GMP synthase (glutamine-hydrolyzing), putative / glutamine amidotransferase;(source:Araport11)	149.965	228.792	71.139	-1.68532	6.02446e-18
AT1G19910.1	AT1G19910	vacuolar H+-pumping ATPase 16 kDa proteolipid (ava-p2)	30.0412	45.8303	14.2521	-1.68513	0.000177385
AT1G12130.1	AT1G12130	Encodes a flavin-containing monooxygenases involved in biosynthesis of aliphatic glucosinolates.	16.9396	25.8425	8.0367	-1.68507	0.0132975
AT3G13882.2	AT3G13882	Ribosomal protein L34;(source:Araport11)	20.9096	31.8875	9.93172	-1.68287	0.00169036
AT5G23200.1	AT5G23200	C5orf35;(source:Araport11)	11.7671	17.9446	5.58958	-1.68274	0.0271259
AT4G37900.1	AT4G37900	Protein of unknown function that contains DUF1399 domain and putative RNA binding motif. Expressed in many plant tissues and is involved in many aspects of plant growth and development as well as response to salt stress.	17.9416	27.3597	8.52344	-1.68255	0.0150161
AT5G15490.1	AT5G15490	Encodes one of four UDP-glucose dehydrogenase UGD) genes. Mutation of this gene in combination with UGD2 leads to swollen plant cell walls and severe developmental defects associated with changes in pectic polysaccharides.	72.5816	110.678	34.485	-1.68233	1.74048e-09
AT3G19930.1	AT3G19930	Encodes a sucrose hydrogen symporter that is induced by wounding. The mRNA is cell-to-cell mobile.	79.0487	120.514	37.5839	-1.68101	2.07198e-09
AT5G20050.1	AT5G20050	Protein kinase superfamily protein;(source:Araport11)	61.2561	93.3865	29.1258	-1.68092	1.13231e-07
AT5G64880.1	AT5G64880	transmembrane protein;(source:Araport11)	23.0612	35.1518	10.9706	-1.67996	0.00128211
AT1G28440.1	AT1G28440	HAESA-like 1;(source:Araport11)	175.803	267.906	83.7004	-1.67842	1.44451e-20
AT5G59290.2	AT5G59290	Encodes an isoform of UDP-glucuronic acid decarboxylase, which is predicted to be cytosolic by PSORT. This enzyme produces UDP-xylose, which is a substrate for many cell wall carbohydrates including hemicellulose and pectin. UDP-xylose is also known to feedback regulate several cell wall biosynthetic enzymes.	66.992	102.085	31.8988	-1.6782	9.63696e-09
AT1G28130.1	AT1G28130	Encodes an IAA-amido synthase that conjugates Asp and other amino acids to auxin in vitro. Lines carrying insertions in this gene are hypersensitive to auxin.	424.363	646.485	202.242	-1.67653	1.23846e-38
AT4G39950.1	AT4G39950	Belongs to cytochrome P450 and is involved in tryptophan metabolism. Converts Trp to indo-3-acetaldoxime (IAOx), a precursor to IAA and indole glucosinolates. The mRNA is cell-to-cell mobile.	178.541	271.947	85.1347	-1.67551	2.07732e-19
AT1G27730.1	AT1G27730	Related to Cys2/His2-type zinc-finger proteins found in higher plants. Compensated for a subset of calcineurin deficiency in yeast. Salt tolerance produced by ZAT10 appeared to be partially dependent on ENA1/PMR2, a P-type ATPase required for Li+ and Na+ efflux in yeast. The protein is localized to the nucleus, acts as a transcriptional repressor and is responsive to chitin oligomers. Also involv…	36.6924	55.8771	17.5076	-1.67427	2.54651e-05
AT1G59740.1	AT1G59740	Major facilitator superfamily protein;(source:Araport11)	145.19	221.084	69.2959	-1.67376	3.79499e-16
AT5G33290.1	AT5G33290	Acts as a xylogalacturonan xylosyltransferase within the XGA biosynthesis pathway. Involved in pectin biosynthesis.	31.6801	48.2302	15.1301	-1.67252	9.24768e-05
AT1G14470.1	AT1G14470	Pentatricopeptide repeat (PPR) superfamily protein;(source:Araport11)	10.9295	16.6389	5.22012	-1.67241	0.0395056
AT4G34100.1	AT4G34100	Encodes a protein involved in cuticular wax biosynthesis. Lines carrying a recessive mutation in this locus have reduced chain-length distribution, weakly glaucous stem surface, and has reduced fertility in early flowers, non-spreading floret, downward cupped leaves, leaf waxes nearly pure C24 and C26 acid.	215.673	328.308	103.038	-1.67188	2.41815e-25
AT3G20940.1	AT3G20940	a member of A-type cytochrome P450	31.4008	47.7889	15.0128	-1.67048	0.000104502
AT4G39390.1	AT4G39390	Encodes a golgi localized nucleotide sugar transporter.	46.4715	70.7237	22.2192	-1.67038	3.22439e-05
AT1G13900.1	AT1G13900	Encodes a dual-localized acid phosphatase (mitochondria and chloroplast) that modulates carbon metabolism.	67.482	102.696	32.2683	-1.67019	1.04938e-08
AT4G23630.1	AT4G23630	VIRB2-interacting protein 1;(source:Araport11)	226.564	344.754	108.375	-1.66953	2.86999e-23
AT2G35710.1	AT2G35710	Nucleotide-diphospho-sugar transferases superfamily protein;(source:Araport11)	15.3091	23.2945	7.32375	-1.66933	0.0354807
AT1G30720.1	AT1G30720	FAD-binding Berberine family protein;(source:Araport11)	46.0537	70.0709	22.0366	-1.66891	2.30011e-06
AT4G39330.1	AT4G39330	cinnamyl alcohol dehydrogenase 9;(source:Araport11)	10.4244	15.8591	4.98974	-1.66828	0.0400706
AT4G09940.1	AT4G09940	P-loop containing nucleoside triphosphate hydrolases superfamily protein;(source:Araport11)	32.6828	49.7052	15.6604	-1.66628	5.81411e-05
AT1G62770.1	AT1G62770	Plant invertase/pectin methylesterase inhibitor superfamily protein;(source:Araport11)	67.4107	102.505	32.316	-1.66538	1.24021e-08
AT4G37830.1	AT4G37830	cytochrome c oxidase-like protein;(source:Araport11)	15.32	23.2945	7.34554	-1.66505	0.015006
AT1G62790.1	AT1G62790	Bifunctional inhibitor/lipid-transfer protein/seed storage 2S albumin superfamily protein;(source:Araport11)	77.3509	117.609	37.093	-1.66478	9.05682e-10
AT4G06744.1	AT4G06744	Leucine-rich repeat (LRR) family protein;(source:Araport11)	52.7261	80.16	25.2922	-1.66419	6.24768e-07
AT2G01140.1	AT2G01140	Aldolase superfamily protein;(source:Araport11)	231.982	352.633	111.331	-1.66332	1.42879e-26
AT1G08510.1	AT1G08510	Encodes an acyl-acyl carrier protein thioesterase. Hydrolyzes primarily saturated acyl-ACPs with chain lengths that vary between 8 and 18 carbons. Involved in saturated fatty acid synthesis. Nuclear-encoded, plastid-targeted globular protein that is functional as dimer.	143.413	217.968	68.8569	-1.66245	2.82374e-14
AT4G21110.1	AT4G21110	G10 family protein;(source:Araport11)	14.4268	21.9253	6.92833	-1.66202	0.0154557
AT3G20170.1	AT3G20170	ARM repeat superfamily protein;(source:Araport11)	29.7045	45.1351	14.2739	-1.66087	0.000150691
AT3G15710.1	AT3G15710	Peptidase S24/S26A/S26B/S26C family protein;(source:Araport11)	53.2022	80.834	25.5703	-1.66049	4.90326e-07
AT4G15780.1	AT4G15780	member of VAMP72 Gene Family	145.858	221.589	70.1261	-1.65986	4.93972e-18
AT1G05720.1	AT1G05720	selenoprotein family protein;(source:Araport11)	28.7155	43.6179	13.8131	-1.65888	0.000257564
AT2G23450.2	AT2G23450	Protein kinase superfamily protein;(source:Araport11)	94.5196	143.536	45.5033	-1.65737	2.77683e-11
AT1G33250.1	AT1G33250	beta-1,3-n-acetylglucosaminyltransferase radical fringe protein, putative (DUF604);(source:Araport11)	26.7153	40.5651	12.8656	-1.65672	0.000488676
AT5G38630.1	AT5G38630	Encodes for cytochrome b561.	23.1652	35.1729	11.1574	-1.65647	0.00161741
AT4G30760.1	AT4G30760	Putative endonuclease or glycosyl hydrolase;(source:Araport11)	20.131	30.5606	9.70134	-1.65542	0.00287413
AT3G43520.1	AT3G43520	Transmembrane proteins 14C;(source:Araport11)	12.6531	19.2081	6.0981	-1.65528	0.0223728
AT1G53320.1	AT1G53320	Member of TLP family	78.0274	118.449	37.6057	-1.65525	7.31511e-10
AT4G20860.1	AT4G20860	FAD-binding Berberine family protein;(source:Araport11)	63.7387	96.7566	30.7209	-1.65514	3.72919e-08
AT1G70520.1	AT1G70520	Encodes a cysteine-rich receptor-like protein kinase.	227.54	345.388	109.692	-1.65476	9.84246e-27
AT4G26690.1	AT4G26690	Glycerophosphoryl diester phosphodiesterase-like protein involved in cell wall cellulose accumulation and pectin linking. Impacts root hair, trichome and epidermal cell development.	91.0789	138.25	43.9082	-1.65471	1.73578e-11
AT3G54710.1	AT3G54710	Encodes a cyclin-dependent protein kinase. Involved in nuclear DNA replication and plastid division.	10.0602	15.2697	4.85067	-1.65442	0.045475
AT5G19510.1	AT5G19510	Translation elongation factor EF1B/ribosomal protein S6 family protein;(source:Araport11)	161.712	245.449	77.976	-1.65432	6.61731e-14
AT1G04480.1	AT1G04480	Ribosomal protein L14p/L23e family protein;(source:Araport11)	27.5877	41.8708	13.3046	-1.65402	0.000343012
AT1G24050.1	AT1G24050	RNA-processing, Lsm domain-containing protein;(source:Araport11)	23.9396	36.3306	11.5486	-1.65347	0.00227245
AT3G25250.1	AT3G25250	Arabidopsis protein kinase The mRNA is cell-to-cell mobile.	71.2173	108.067	34.3677	-1.6528	3.16531e-08
AT1G20330.1	AT1G20330	Encodes a sterol-C24-methyltransferases involved in sterol biosynthesis. Mutants display altered sterol composition, serrated petals and sepals and altered cotyledon vascular patterning as well as ectopic endoreduplication. This suggests that suppression of endoreduplication is important for petal morphogenesis and that normal sterol composition is required for this suppression.	211.492	320.915	102.068	-1.65265	1.82367e-24
AT5G40780.1	AT5G40780	Encodes LHT1 (lysine histidine transporter), a high-affinity transporter for cellular amino acid uptake in both root epidermis and leaf mesophyll.	67.8608	102.971	32.7508	-1.65263	1.80046e-08
AT5G53560.1	AT5G53560	Encodes a cytochrome b5 isoform that can be reduced by AtCBR, a cytochrome b5 reductase.	43.2435	65.6066	20.8805	-1.65169	5.40981e-06
AT2G23310.1	AT2G23310	Encodes AtRER1C1, a Golgi membrane protein involved in returning the molecules that are exported from the endoplasmic reticulum (ER) to the Golgi apparatus back to the ER (a mechanism known as retrieval). There are two Arabidopsis homologues of AtRERC1: AtRER1A and AtRER1B.	45.9558	69.7142	22.1975	-1.65106	3.36515e-06
AT3G15950.1	AT3G15950	Similar to TSK-associating protein 1 (TSA1), contains 10 EFE repeats, a novel repeat sequence unique to plants. Expressed preferentially in the roots.Protein is localized to ER bodies- an endoplasmic reticulum derived structure. Loss of function mutations lack ER bodies.	3601.85	5461.78	1741.92	-1.64869	3.25918e-27
AT1G66250.1	AT1G66250	O-Glycosyl hydrolases family 17 protein;(source:Araport11)	31.4202	47.6408	15.1996	-1.64817	0.00011124
AT3G26370.1	AT3G26370	O-fucosyltransferase family protein;(source:Araport11)	97.4015	147.683	47.1202	-1.64809	2.85746e-12
AT4G27680.1	AT4G27680	P-loop containing nucleoside triphosphate hydrolases superfamily protein;(source:Araport11)	16.1292	24.4521	7.80631	-1.64725	0.0203855
AT1G34180.2	AT1G34180	NAC domain containing protein 16;(source:Araport11)	37.9837	57.5818	18.3856	-1.64704	4.19212e-05
AT2G16600.1	AT2G16600	Encodes cytosolic cyclophilin ROC3. The mRNA is cell-to-cell mobile.	87.9132	133.235	42.5912	-1.64535	1.57887e-10
AT1G49005.1	AT1G49005	Member of a large family of putative ligands homologous to the Clavata3 gene. Consists of a single exon. Can partially replace CLV3 function in vivo.	13.2035	20.009	6.39802	-1.64495	0.0298081
AT4G24190.1	AT4G24190	encodes an ortholog of GRP94, an ER-resident HSP90-like protein and is involved in regulation of meristem size and organization. Single and double mutant analyses suggest that SHD may be required for the correct folding and/or complex formation of CLV proteins. Lines carrying recessive mutations in this locus exhibits expanded shoot meristems, disorganized root meristems, and defective pollen tub…	1076.52	1631.16	521.877	-1.64412	3.47453e-37
AT2G02040.1	AT2G02040	Encodes a di- and tri-peptide transporter that recognizes a variety of different amino acid combinations. Expression of the transcripts for this gene can be detected in the embryo through in situ hybridization. This protein does not have nitrate transporter activity based on oocyte transport assays.	56.5483	85.6791	27.4176	-1.64384	4.42081e-07
AT1G56340.1	AT1G56340	Encodes one of three Arabidopsis calreticulins. In CRT-deficient mouse fibroblasts, this protein restores ER Ca2+ levels.	695.099	1052.98	337.222	-1.6427	6.53742e-42
AT3G53520.4	AT3G53520	Encodes an isoform of UDP-glucuronic acid decarboxylase, which is predicted to be membrane-bound by PSORT analysis. This enzyme produces UDP-xylose, which is a substrate for many cell wall carbohydrates including hemicellulose and pectin. UDP-xylose is also known to feedback regulate several cell wall biosynthetic enzymes.	188.709	285.763	91.6542	-1.64055	2.27272e-22
AT1G07570.3	AT1G07570	Protein kinase capable of phosphorylating tyrosine, serine, and threonine residues	22.2538	33.698	10.8097	-1.64034	0.00281285
AT1G57660.1	AT1G57660	Translation protein SH3-like family protein;(source:Araport11)	74.7796	113.205	36.354	-1.63875	1.57678e-07
AT2G31570.1	AT2G31570	glutathione peroxidase GPx	23.1368	35.0249	11.2487	-1.63862	0.00185289
AT5G65990.1	AT5G65990	Transmembrane amino acid transporter family protein;(source:Araport11)	11.353	17.186	5.52004	-1.63848	0.0485762
AT4G17350.1	AT4G17350	auxin canalization protein (DUF828);(source:Araport11)	70.8554	107.248	34.4632	-1.63782	3.09789e-06
AT5G52900.1	AT5G52900	Encodes a member of the MAKR (MEMBRANE-ASSOCIATED KINASE REGULATOR) gene family. MAKRs have putative kinase interacting motifs and membrane localization signals. Known members include: AT5G26230 (MAKR1), AT1G64080 (MAKR2), AT2G37380 (MAKR3), AT2G39370 (MAKR4), AT5G52870 (MAKR5) and AT5G52900 (MAKR6).	122.834	185.89	59.7772	-1.63679	4.79968e-15
AT5G19120.1	AT5G19120	Eukaryotic aspartyl protease family protein;(source:Araport11)	51.3444	77.6966	24.9923	-1.63637	1.43576e-06
AT3G07990.1	AT3G07990	serine carboxypeptidase-like 27;(source:Araport11)	15.3684	23.2522	7.4846	-1.63537	0.0161435
AT1G13620.1	AT1G13620	Encodes a root meristem growth factor (RGF). Belongs to a family of functionally redundant homologous peptides that are secreted, tyrosine-sulfated, and expressed mainly in the stem cell area and the innermost layer of central columella cells. RGFs are required for maintenance of the root stem cell niche and transit amplifying cell proliferation. Members of this family include: At5g60810 (RGF1), …	60.9561	92.1866	29.7256	-1.63285	2.21933e-07
AT5G16550.1	AT5G16550	voltage-dependent L-type calcium channel subunit;(source:Araport11)	27.2718	41.2391	13.3046	-1.63209	0.0006088
AT5G04340.1	AT5G04340	putative c2h2 zinc finger transcription factor mRNA,	15.81	23.905	7.71499	-1.63158	0.0103238
AT4G12700.1	AT4G12700	calcium ion-binding protein;(source:Araport11)	60.6668	91.7211	29.6125	-1.63105	1.30163e-06
AT5G12260.1	AT5G12260	transferring glycosyl group transferase;(source:Araport11)	35.0856	53.033	17.1382	-1.62967	5.4949e-05
AT1G50560.1	AT1G50560	member of CYP705A	28.091	42.4602	13.7218	-1.62964	0.000753082
AT5G52882.1	AT5G52882	P-loop containing nucleoside triphosphate hydrolases superfamily protein;(source:Araport11)	129.39	195.556	63.2237	-1.62905	4.639e-13
AT1G18580.1	AT1G18580	Encodes a protein with putative galacturonosyltransferase activity.GAUT11 is required for pectin synthesis in seed coat epidermal cells and normal mucilage release.	62.0464	93.7673	30.3255	-1.62855	9.88044e-08
AT2G26910.1	AT2G26910	Encodes a member of the PLEIOTROPIC DRUG RESISTANCE family of ATP binding cassette transporters. Required for the formation of a functional cuticle.	114.461	172.957	55.9653	-1.62781	1.38753e-13
AT2G29050.1	AT2G29050	RHOMBOID-like 1;(source:Araport11)	10.526	15.9014	5.15059	-1.62635	0.048564
AT2G29490.1	AT2G29490	Encodes glutathione transferase belonging to the tau class of GSTs. Naming convention according to Wagner et al. (2002).	101.669	153.54	49.7977	-1.62447	1.98387e-12
AT4G22730.1	AT4G22730	Leucine-rich repeat protein kinase family protein;(source:Araport11)	52.773	79.6975	25.8484	-1.62446	9.5548e-06
AT2G07779.1	AT2G07779	hypothetical protein;(source:Araport11)	226.924	342.695	111.152	-1.62439	1.0328e-17
AT4G39400.1	AT4G39400	Encodes a plasma membrane localized leucine-rich repeat receptor kinase involved in brassinosteroid signal transduction. BRI1 ligand is brassinolide which binds at the extracellular domain. Binding results in phosphorylation of the kinase domain which activates the BRI1 protein leading to BR responses. Residue T-1049 and either S-1044 or T-1045 were essential for kinase function in vitro and norm…	1202.32	1815.65	588.988	-1.62418	6.83377e-36
AT5G60390.1	AT5G60390	GTP binding Elongation factor Tu family protein;(source:Araport11)	838.244	1265.81	410.682	-1.62396	2.9218e-38
AT1G74450.1	AT1G74450	Plants overexpressing At1g74450 are stunted in height and have reduced male fertility.	139.071	210.007	68.1356	-1.62396	8.36312e-17
AT3G07680.1	AT3G07680	Encodes an Golgi-localized p24 protein. Interacts with p24delta5 at ER export sites for ER exit and coupled transport to the Golgi apparatus. The mRNA is cell-to-cell mobile.	30.7827	46.4832	15.0823	-1.62385	0.000164839
AT4G20150.1	AT4G20150	excitatory amino acid transporter;(source:Araport11)	34.9069	52.6974	17.1164	-1.62235	0.00155533
AT2G39960.1	AT2G39960	Microsomal signal peptidase 25 kDa subunit (SPC25);(source:Araport11)	30.751	46.4197	15.0823	-1.62188	0.000202807
AT3G15850.1	AT3G15850	Chloroplastic enzyme responsible for the synthesis of 16:1 fatty acids from galactolipids and sulpholipids. Uses ferredoxin as electron donor. The mRNA is cell-to-cell mobile.	12.3345	18.6187	6.05035	-1.62166	0.0317423
AT2G07667.1	AT2G07667	hypothetical protein;(source:Araport11)	28.2452	42.6295	13.8608	-1.62084	0.00734094
AT3G55890.1	AT3G55890	Yippee family putative zinc-binding protein;(source:Araport11)	29.5035	44.5246	14.4825	-1.62029	0.0002753
AT5G66780.1	AT5G66780	late embryogenesis abundant protein;(source:Araport11)	18.9987	28.6655	9.33188	-1.61907	0.0112032
AT5G39990.1	AT5G39990	Encodes GlcAT14A, a beta-glucuronosyltransferase involved in the biosynthesis of type II arabinogalactan. The protein was localized to the Golgi apparatus when transiently expressed in Nicotiana benthamiana. Plays a role in cell elongation during seedling growth.	19.3209	29.1491	9.49273	-1.61856	0.00540038
AT1G80300.1	AT1G80300	Encodes an ATP/ADP transporter. The mRNA is cell-to-cell mobile.	66.5118	100.338	32.6855	-1.61815	1.04492e-06
AT4G32940.1	AT4G32940	Encodes a vacuolar processing enzyme belonging to a novel group of cysteine proteinases that is expressed in vegetative organs and is upregulated in association with various types of cell death and under stressed conditions. They are essential in processing seed storage proteins and for mediating the susceptible response of toxin-induced cell death.	188.843	284.881	92.8061	-1.61807	7.03717e-22
AT1G77130.1	AT1G77130	Encodes a glucuronyltransferase responsible for the addition of GlcA residues onto xylan and for secondary wall deposition.	64.9491	97.9777	31.9206	-1.61797	2.18737e-07
AT2G45010.1	AT2G45010	PLAC8 family protein;(source:Araport11)	29.052	43.8083	14.2957	-1.61563	0.000764165
AT5G03850.1	AT5G03850	Nucleic acid-binding, OB-fold-like protein;(source:Araport11)	23.456	35.3633	11.5486	-1.61454	0.00295408
AT3G03160.1	AT3G03160	B-cell receptor-associated-like protein;(source:Araport11)	25.9428	39.1113	12.7743	-1.61434	0.000806481
AT5G56680.1	AT5G56680	Encodes a putative cytosolic asparaginyl-tRNA synthetase. The mRNA is cell-to-cell mobile.	60.3667	91.0078	29.7256	-1.61428	1.84963e-07
AT4G21910.4	AT4G21910	MATE efflux family protein;(source:Araport11)	104.33	157.267	51.3928	-1.61358	1.29767e-12
AT5G06660.1	AT5G06660	transmembrane/coiled-coil protein (Protein of unknown function DUF106, transmembrane);(source:Araport11)	18.0523	27.2117	8.89289	-1.6135	0.0064895
AT4G38730.1	AT4G38730	magnesium transporter, putative (DUF803);(source:Araport11)	14.4782	21.8195	7.13693	-1.61224	0.0229451
AT4G35050.1	AT4G35050	Encodes a WD-40 repeat protein similar to yeast MSI1. The predicted protein has a DWD motif. It can bind to DDB1a in Y2H assays, and DDB1b in co-IP assays, and may be involved in the formation of a CUL4-based E3 ubiquitin ligase	25.6103	38.5853	12.6352	-1.61061	0.00161832
AT5G48400.2	AT5G48400	member of Putative ligand-gated ion channel subunit family	13.2413	19.9455	6.53709	-1.60935	0.0272297
AT5G03700.1	AT5G03700	D-mannose binding lectin protein with Apple-like carbohydrate-binding domain-containing protein;(source:Araport11)	70.4916	106.151	34.8327	-1.6076	2.2085e-08
AT3G28150.1	AT3G28150	Encodes a member of the TBL (TRICHOME BIREFRINGENCE-LIKE) gene family containing a plant-specific DUF231 (domain of unknown function) domain. A putative xyloglucan O-acetyltransferase. TBL gene family has 46 members, two of which (TBR/AT5G06700 and TBL3/AT5G01360) have been shown to be involved in the synthesis and deposition of secondary wall cellulose, presumably by influencing the esterificati…	15.0498	22.6628	7.43685	-1.60756	0.015006
AT4G16450.1	AT4G16450	NADH-ubiquinone oxidoreductase;(source:Araport11)	10.6034	15.9649	5.24191	-1.60674	0.0494461
AT2G33330.1	AT2G33330	Encodes a plasmodesmal protein that affects the intercellular movement of molecules through the plasmodesmata. The protein has two DUF26 domains and a single transmembrane domain.	39.7137	59.7943	19.6331	-1.60672	2.52061e-05
AT1G06660.1	AT1G06660	Encodes JASON. jason mutant produces diploid male gametes leading to triploid progeny. Diploid gametes in the jason mutant are generated by a defect in male meiosis II.	10.9809	16.5331	5.42873	-1.60667	0.040314
AT4G37880.1	AT4G37880	LisH/CRA/RING-U-box domains-containing protein;(source:Araport11)	30.3795	45.7245	15.0346	-1.60469	0.00137564
AT2G07693.1	AT2G07693	transposable_element_gene;(source:Araport11);copia-like retrotransposon family, has a 6.2e-16 P-value blast match to GB:CAA37924 orf 2 (Ty1_Copia-element) (Arabidopsis thaliana);(source:TAIR10)	120.298	181.045	59.551	-1.60415	2.13256e-11
AT5G13640.1	AT5G13640	arabidopsis phospholipid:diacylglycerol acyltransferase (PDAT)	35.9674	54.1271	17.8076	-1.60386	0.00105905
AT2G29400.1	AT2G29400	Type 1 protein phosphatase, expressed in roots, rosettes and flowers	65.6495	98.7786	32.5204	-1.60285	1.63909e-07
AT3G46720.1	AT3G46720	UDP-Glycosyltransferase superfamily protein;(source:Araport11)	11.8853	17.8812	5.8895	-1.60222	0.0411937
AT1G09330.1	AT1G09330	golgi apparatus membrane protein-like protein ECHIDNA protein;(source:Araport11)	27.313	41.091	13.535	-1.60213	0.00055045
AT1G27390.1	AT1G27390	Form of TOM20, which is a component of the TOM complex, involved in transport of nuclear-encoded mitochondrial proteins	47.8871	72.0295	23.7448	-1.60097	1.28294e-05
AT2G17480.1	AT2G17480	A member of a large family of seven-transmembrane domain proteins specific to plants, homologs of the barley mildew resistance locus o (MLO) protein. The Arabidopsis genome contains 15 genes encoding MLO proteins, with localization in plasma membrane. Phylogenetic analysis revealed four clades of closely-related AtMLO genes. ATMLO8 belongs to the clade III, with AtMLO5, AtMLO7, AtMLO9, and AtMLO1…	94.4337	141.934	46.9334	-1.59653	4.554e-11
AT3G52850.1	AT3G52850	Encodes the Vacuolar Sorting Receptor-1 (VSR-1)/Epidermal Growth Factor Receptor-like protein1(VSR-1/ATELP1). Binds vacuolar targeting signals. Involved in sorting seed storage proteins into vacuoles. The mRNA is cell-to-cell mobile.	532.979	800.974	264.983	-1.59586	3.56339e-35
AT1G11330.2	AT1G11330	S-locus lectin protein kinase family protein;(source:Araport11)	145.017	217.926	72.1082	-1.5956	5.9324e-17
AT1G60030.1	AT1G60030	nucleobase-ascorbate transporter 7;(source:Araport11)	14.675	22.0522	7.29779	-1.59539	0.0197556
AT5G37400.1	AT5G37400	hypothetical protein (DUF577);(source:Araport11)	11.5634	17.3764	5.75043	-1.59539	0.0440366
AT1G48030.1	AT1G48030	Encodes a mitochondrial lipoamide dehydrogenase whose expression is induced by light.	48.1184	72.2833	23.9534	-1.59343	4.39777e-06
AT1G14400.1	AT1G14400	ubiquitin carrier protein	37.5231	56.3607	18.6855	-1.59277	5.69961e-05
AT2G34340.1	AT2G34340	senescence regulator (Protein of unknown function, DUF584);(source:Araport11)	14.4707	21.7349	7.20647	-1.59265	0.0455775
AT2G30490.1	AT2G30490	Encodes a cinnamate-4-hydroxylase. Mutations in this gene impact phenylpropanoid metabolism, growth and development.	518.724	779.049	258.398	-1.59212	6.20048e-37
AT3G11700.1	AT3G11700	FASCICLIN-like arabinogalactan protein 18 precursor;(source:Araport11)	199.547	299.685	99.4085	-1.592	1.98137e-18
AT1G15100.1	AT1G15100	Encodes a putative RING-H2 finger protein RHA2a.	89.1101	133.804	44.4167	-1.59094	3.91628e-10
AT3G54960.1	AT3G54960	Encodes a protein disulfide isomerase-like (PDIL) protein, a member of a multigene family within the thioredoxin (TRX) superfamily. Transcript levels for this gene are up-regulated in response to three different chemical inducers of ER stress (dithiothreitol, beta-mercaptoethanol, and tunicamycin). Neither AtIRE1-2 nor AtbZIP60 appear to be required for this response.	126.829	190.439	63.2195	-1.59089	1.09536e-14
AT1G30700.1	AT1G30700	FAD-binding Berberine family protein;(source:Araport11)	51.8128	77.7813	25.8443	-1.58958	2.78333e-06
AT3G44830.1	AT3G44830	Lecithin:cholesterol acyltransferase family protein;(source:Araport11)	41.832	62.7836	20.8805	-1.58823	5.47988e-05
AT1G07940.1	AT1G07940	GTP binding Elongation factor Tu family protein;(source:Araport11)	82.0602	123.146	40.9743	-1.58758	1.61079e-08
AT2G16280.1	AT2G16280	Encodes KCS9, a member of the 3-ketoacyl-CoA synthase family involved in the biosynthesis of VLCFA (very long chain fatty acids).	29.321	43.9987	14.6433	-1.58722	0.000563345
AT1G11050.1	AT1G11050	Protein kinase superfamily protein;(source:Araport11)	90.922	136.436	45.4078	-1.58721	1.26812e-08
AT5G10190.1	AT5G10190	Major facilitator superfamily protein;(source:Araport11)	44.3959	66.6162	22.1757	-1.58689	1.90807e-05
AT5G59700.1	AT5G59700	Protein kinase superfamily protein;(source:Araport11)	19.4573	29.1914	9.72312	-1.58605	0.00670145
AT2G39450.1	AT2G39450	Encodes a Golgi-localized manganese transporter that is involved in Mn tolerance. When expressed into yeast cells, this gene confer Mn<sup>2+</sup> and Cu<sup>2+</sup> tolerance.	32.7572	49.1369	16.3775	-1.58509	0.000270976
AT5G49990.1	AT5G49990	Xanthine/uracil permease family protein;(source:Araport11)	30.8614	46.2928	15.43	-1.58505	0.000263764
AT3G49790.1	AT3G49790	Carbohydrate-binding protein;(source:Araport11)	16.7658	25.1473	8.38437	-1.58463	0.0124813
AT5G61010.1	AT5G61010	A member of EXO70 gene family, putative exocyst subunits, conserved in land plants. Arabidopsis thaliana contains 23 putative EXO70 genes, which can be classified into eight clusters on the phylogenetic tree.	47.2944	70.9353	23.6535	-1.58445	6.88374e-06
AT2G24330.1	AT2G24330	integral membrane metal-binding family protein (DUF2296);(source:Araport11)	138.403	207.583	69.2221	-1.58438	3.09321e-15
AT1G80820.1	AT1G80820	Encodes an cinnamoyl CoA reductase isoform. Involved in lignin biosynthesis.	47.5637	71.3131	23.8144	-1.58234	2.41953e-05
AT1G66150.1	AT1G66150	receptor-like transmembrane kinase I (TMK1)	306.518	459.5	153.535	-1.5815	8.14175e-30
AT4G37240.1	AT4G37240	HTH-type transcriptional regulator;(source:Araport11)	18.2098	27.2963	9.12328	-1.58108	0.00812672
AT5G08160.1	AT5G08160	Encodes a serine/threonine protein kinase.	27.0077	40.4805	13.535	-1.58054	0.000620717
AT5G52450.1	AT5G52450	MATE efflux family protein;(source:Araport11)	47.3506	70.9564	23.7448	-1.57932	5.0986e-06
AT3G07560.1	AT3G07560	Encodes peroxin 13 (PEX13) involved in protein transport into peroxisomes, for example, peroxisomal import of nitric oxide synthase.	35.5602	53.2868	17.8335	-1.57919	0.00264667
AT2G20780.1	AT2G20780	Major facilitator superfamily protein;(source:Araport11)	115.605	173.232	57.9776	-1.57914	2.4847e-12
AT1G22190.1	AT1G22190	The gene encodes a putative transcription factor belongings to the abiotic stress-associated DREB A-6 clade. The mRNA is cell-to-cell mobile.	152.951	229.17	76.7327	-1.5785	1.38421e-17
AT1G61900.1	AT1G61900	hypothetical protein;(source:Araport11)	34.3856	51.5157	17.2555	-1.57796	0.000109794
AT3G50830.1	AT3G50830	cold acclimation protein WCOR413-like protein beta form. Transcript is not detectable.	17.7153	26.5376	8.89289	-1.57732	0.00849158
AT4G13340.1	AT4G13340	Leucine-rich repeat (LRR) family protein;(source:Araport11)	1273.77	1908	639.528	-1.57698	2.27869e-31
AT1G64860.1	AT1G64860	Subunit of chloroplast RNA polymerase, confers the ability to recognize promoter sequences on the core enzyme	13.3323	19.9667	6.69794	-1.57581	0.0255851
AT4G20000.1	AT4G20000	VQ motif-containing protein;(source:Araport11)	14.6143	21.883	7.34554	-1.57487	0.0176652
AT5G12200.1	AT5G12200	Encodes a protein with dihydropyrimidine amidohydrolase activity. It localizes to the secretory system and plays a role in uracil metabolism.	60.3109	90.2703	30.3514	-1.57249	6.2234e-07
AT2G39980.1	AT2G39980	HXXXD-type acyl-transferase family protein;(source:Araport11)	20.7422	31.0442	10.4402	-1.57217	0.00620341
AT5G10820.1	AT5G10820	Major facilitator superfamily protein;(source:Araport11)	28.3565	42.4391	14.2739	-1.57202	0.000550639
AT1G36550.1	AT1G36550	transposable_element_gene;(source:Araport11);similar to retrotransposon protein, putative, Ty1-copia subclass [Oryza sativa (japonica cultivar-group)] (GB:ABA98367.2);(source:TAIR10)	11.1037	16.6178	5.58958	-1.57191	0.0462632
AT3G26410.1	AT3G26410	Encodes a protein involved in modification of nucleosides in tRNA. Mutants have only 7.3% 2-methylguanosine levels of wild type counterparts.	27.0213	40.4382	13.6045	-1.57163	0.000684166
AT3G14067.1	AT3G14067	Encodes a protein with similarity to serine protease, subtilisin, that is upregulated during senescence and expressed in the arial portions of the plant.Loss of function mutations have increased branch number but normal silique length and seed set and therefore have increased fertility.	198.511	297.01	100.013	-1.57033	4.29372e-21
AT2G27810.1	AT2G27810	Encodes a plasma-membrane localized nucleobase transporter capable of transporting adenine, guanine, uracil and hypoxanthine. Likely to be a proton-nucleobase symporter.	63.297	94.6952	31.8988	-1.56979	4.61434e-05
AT3G11210.1	AT3G11210	SGNH hydrolase-type esterase superfamily protein;(source:Araport11)	13.29	19.8821	6.69794	-1.56968	0.0288697
AT1G51760.1	AT1G51760	encodes a member of the six Arabidopsis IAA-amino acid conjugate hydrolase subfamily and conjugates and conjugates IAA-Ala in vitro. Gene is expressed most strongly in roots, stems, and flowers. The mRNA is cell-to-cell mobile.	138.352	206.972	69.7307	-1.56957	1.89929e-15
AT1G02370.1	AT1G02370	Tetratricopeptide repeat (TPR)-like superfamily protein;(source:Araport11)	32.3431	48.3783	16.308	-1.56878	0.000173311
AT3G05990.1	AT3G05990	Leucine-rich repeat (LRR) family protein;(source:Araport11)	30.9633	46.3139	15.6126	-1.56873	0.00169313
AT1G57680.1	AT1G57680	plasminogen activator inhibitor;(source:Araport11)	65.3643	97.7691	32.9594	-1.56869	1.47014e-07
AT2G43150.1	AT2G43150	Proline-rich extensin-like family protein;(source:Araport11)	3706.57	5543.44	1869.69	-1.56798	2.25482e-23
AT3G18350.1	AT3G18350	heat-inducible transcription repressor (DUF639);(source:Araport11)	27.1199	40.5439	13.6958	-1.56575	0.000770789
AT1G01100.1	AT1G01100	60S acidic ribosomal protein family;(source:Araport11)	156.651	234.096	79.2058	-1.56343	3.4282e-17
AT3G10985.1	AT3G10985	A senescence-associated gene whose expression is induced in response to treatment with Nep1, a fungal protein that causes necrosis. The mRNA is cell-to-cell mobile.	23.9762	35.8258	12.1267	-1.56282	0.00150616
AT5G13210.1	AT5G13210	Uncharacterized conserved protein UCP015417, vWA;(source:Araport11)	123.823	184.984	62.6633	-1.56171	1.09015e-13
AT1G09560.1	AT1G09560	Encodes a plasodesmata-located protein involved in regulating primary root growth by controlling phloem-mediated allocation of resources between the primary and lateral root meristems. The mRNA is cell-to-cell mobile.	87.8815	131.277	44.4862	-1.56118	3.8377e-10
AT3G54470.1	AT3G54470	encodes the bi-functional orotate phosphoribosyltransferase/orotidine-5'-phosphate decarboxylase catalyzing the fifth and sixth step in the de novo pyrimidine ribonucleotide biosynthesis	55.623	83.0676	28.1783	-1.5597	1.35636e-06
AT5G64660.1	AT5G64660	CYS, MET, PRO, and GLY protein 2;(source:Araport11)	130.645	195.094	66.197	-1.55933	8.60839e-15
AT4G12420.1	AT4G12420	Encodes a protein of unknown function involved in directed root tip growth. It is a member of 19-member gene family and is distantly related structurally to the multiple-copper oxidases ascorbate oxidase and laccase, though it lacks the copper-binding domains. The protein is glycosylated and GPI-anchored. It is localized to the plasma membrane and the cell wall. The gene is expressed most strongl…	250.482	373.969	126.995	-1.55814	6.58079e-25
AT4G30825.1	AT4G30825	Tetratricopeptide repeat (TPR)-like superfamily protein;(source:Araport11)	23.9128	35.6989	12.1267	-1.5577	0.00199691
AT1G28340.1	AT1G28340	receptor like protein 4;(source:Araport11)	94.2195	140.649	47.7896	-1.55734	5.297e-11
AT3G56680.1	AT3G56680	Single-stranded nucleic acid binding R3H protein;(source:Araport11)	32.5426	48.5687	16.5166	-1.55611	0.0016137
AT1G47670.1	AT1G47670	Transmembrane amino acid transporter family protein;(source:Araport11)	49.4209	73.7583	25.0836	-1.55606	4.6279e-06
AT3G60680.1	AT3G60680	DUF641 family protein (DUF641);(source:Araport11)	17.3752	25.9271	8.82336	-1.55506	0.0110394
AT4G27020.1	AT4G27020	inositol-1,4,5-trisphosphate 5-phosphatase;(source:Araport11)	26.6069	39.7007	13.5132	-1.5548	0.000816887
AT1G47510.1	AT1G47510	Encodes a phosphatidylinositol polyphosphate 5-phosphatase. It can dephosphorylate PI(4,5)P2, PI(3,5)P2, and PI(3,4,5)P3, but, it is not active against PI(5)P or the water soluble inositol(1,4,5)P3 or inositol(1,3,4,5)P4. The transcript levels for this gene rise in response to auxin, ABA, and JA.	77.1178	115.061	39.1748	-1.5544	1.63422e-07
AT5G11560.1	AT5G11560	catalytics;(source:Araport11)	437.581	652.865	222.296	-1.5543	7.19747e-36
AT5G12950.1	AT5G12950	proline-tRNA ligase (DUF1680);(source:Araport11)	31.9076	47.5985	16.2166	-1.55344	0.000268598
AT4G34970.1	AT4G34970	A member of actin polymerizing factors (ADFs)family, ADF9 primarily functions as an actin bundling protein.	90.6908	135.278	46.1031	-1.553	1.88791e-10
AT2G46990.1	AT2G46990	Encodes a member of the Aux/IAA family of proteins implicated in auxin signaling. IAA20 lacks the conserved degron (domain II) found in many family members, and IAA20 fusion proteins are stable in Arabidopsis seedlings. IAA20 transcripts are induced by auxin treatment, and overexpression of IAA20 leads to defects in gravitropism, root development, root meristem maintenance, etiolation, and cotyle…	34.7402	51.8119	17.6685	-1.5521	0.000139728
AT3G20300.1	AT3G20300	extracellular ligand-gated ion channel protein (DUF3537);(source:Araport11)	37.4234	55.8137	19.0332	-1.5521	0.000125499
AT2G34690.1	AT2G34690	Gene product transports the glycolipid precursor sphingosine between membranes in vitro. Mutant constitutively expresses defense-related genes that accompany the hypersensitive response normally triggered by avirulent pathogens. The mRNA is cell-to-cell mobile.	15.1677	22.6205	7.71499	-1.55189	0.0217546
AT3G60380.1	AT3G60380	cotton fiber protein;(source:Araport11)	83.0237	123.778	42.2695	-1.55006	3.72363e-09
AT3G02350.1	AT3G02350	Encodes a protein with putative galacturonosyltransferase activity. The mRNA is cell-to-cell mobile.	117.37	174.937	59.8031	-1.54854	6.51592e-13
AT4G22220.1	AT4G22220	Encodes a mitochondrial protein similar to E.coli IscU. In bacteria, IscU is a scaffold protein accepting sulfur and iron to build a transient Fe-S cluster,which is subsequently transferred to a target apoprotein.	27.245	40.6074	13.8826	-1.54846	0.00267775
AT1G15500.1	AT1G15500	TLC ATP/ADP transporter;(source:Araport11)	154.967	230.959	78.9754	-1.54816	3.22575e-17
AT2G13146.1	AT2G13146	Pseudogene of AT2G12905	15.5882	23.231	7.94538	-1.54786	0.0148722
AT5G09800.1	AT5G09800	ARM repeat superfamily protein;(source:Araport11)	37.7804	56.2973	19.2636	-1.54719	8.36814e-05
AT2G03220.1	AT2G03220	member of Glycosyltransferase Family- 37	25.682	38.268	13.096	-1.54702	0.00621866
AT3G55530.1	AT3G55530	Encodes an intracellular membrane localized protein with E3 ligase activity that is involved in regulation of ABA signaling. Loss of function alleles show decreased sensitivity to ABA. Overexpression results in increased sensitivity to ABA.	17.3012	25.779	8.82336	-1.5468	0.0146666
AT1G30000.1	AT1G30000	alpha-mannosidase 3;(source:Araport11)	67.2995	100.275	34.3241	-1.54666	2.36841e-07
AT3G04090.1	AT3G04090	Belongs to a family of plant aquaporins. Similar to yeast and radish aquaporins. Located on ER.	36.4985	54.381	18.616	-1.54656	0.000123381
AT5G24600.1	AT5G24600	TRP-like ion channel protein (Protein of unknown function, DUF599);(source:Araport11)	21.9126	32.6461	11.1792	-1.5461	0.0046497
AT5G18520.1	AT5G18520	Encodes a candidate G-protein Coupled Receptor that is involved in the regulation of root growth by bacterial N-acyl-homoserine lactones (AHLs) and plays a role in mediating interactions between plants and microbes. The mRNA is cell-to-cell mobile.	342.659	510.49	174.828	-1.54594	1.29184e-31
AT3G49010.1	AT3G49010	Encodes 60S ribosomal protein L13. Homolog of human breast basic conserved 1 (BBC1).	161.834	241.093	82.5745	-1.54583	2.88288e-17
AT1G25320.1	AT1G25320	Leucine-rich repeat protein kinase family protein;(source:Araport11)	65.3184	97.3037	33.3331	-1.54554	3.15663e-07
AT1G30360.1	AT1G30360	Early-responsive to dehydration stress protein (ERD4);(source:Araport11)	101.815	151.664	51.9667	-1.54522	2.44926e-08
AT1G63440.1	AT1G63440	The Arabidopsis P-type ATPase HMA5 is involved in Cu detoxification. hma5 mutant plants exhibit Cu hypersensitivity, which is especially dramatic in roots where HMA5 is mostly expressed.	296.5	441.577	151.423	-1.54408	6.93213e-23
AT1G07170.1	AT1G07170	Similar to human splicing factor 3b, 14 kda subunit, SF3b14b.	17.8622	26.6011	9.12328	-1.54386	0.0097922
AT4G32930.2	AT4G32930	hypothetical protein;(source:Araport11)	14.6947	21.883	7.50639	-1.54362	0.0213319
AT3G57790.1	AT3G57790	Pectin lyase-like superfamily protein;(source:Araport11)	19.2424	28.6443	9.8404	-1.54146	0.01681
AT3G25220.1	AT3G25220	immunophilin (FKBP15-1)	28.4958	42.4179	14.5738	-1.5413	0.000959636
AT3G02080.1	AT3G02080	Ribosomal protein S19e family protein;(source:Araport11)	131.751	196.101	67.4008	-1.54076	4.10047e-11
AT4G24160.1	AT4G24160	Encodes a soluble lysophosphatidic acid acyltransferase with additional triacylglycerol lipase and phosphatidylcholine hydrolyzing enzymatic activities. Plays a pivotal role in maintaining the lipid homeostasis by regulating both phospholipid and neutral lipid levels.	59.3452	88.2694	30.421	-1.53685	1.57329e-06
AT1G09970.2	AT1G09970	RLK7 belongs to a leucine-rich repeat class of receptor-likekinase (LRR-RLKs). It is involved in the control of germination speed and the tolerance to oxidant stress. The mRNA is cell-to-cell mobile.	1639.98	2438.87	841.092	-1.53588	5.9479e-30
AT2G20390.2	AT2G20390	cytochrome oxidase complex assembly protein;(source:Araport11)	21.5167	31.9933	11.0401	-1.53502	0.00465094
AT2G32120.1	AT2G32120	heat-shock protein 70T-2;(source:Araport11)	21.9371	32.6038	11.2705	-1.53249	0.00356053
AT1G21900.1	AT1G21900	Encodes an ER-localized p24 protein. Interacts with p24beta2 at ER export sites for ER exit and coupled transport to the Golgi apparatus. Once in the Golgi, p24delta5 interacts very efficiently with the COPI machinery for retrograde transport back to the ER.	34.4694	51.2225	17.7162	-1.5317	0.000286583
AT1G04990.2	AT1G04990	Zinc finger C-x8-C-x5-C-x3-H type family protein;(source:Araport11)	30.4612	45.2621	15.6604	-1.53118	0.000709147
AT4G31590.1	AT4G31590	encodes a gene similar to cellulose synthase	83.5065	124.074	42.9389	-1.53084	2.42801e-09
AT5G15230.1	AT5G15230	Encodes gibberellin-regulated protein GASA4. Promotes GA responses and exhibits redox activity.	62.1194	92.2923	31.9465	-1.53055	4.55735e-06
AT2G25490.1	AT2G25490	Encodes an F-box protein involved in the ubiquitin/proteasome-dependent proteolysis of EIN3. The mRNA is cell-to-cell mobile.	972.944	1445.45	500.432	-1.53028	5.04281e-34
AT3G57380.1	AT3G57380	Glycosyltransferase family 61 protein;(source:Araport11)	32.9937	49.01	16.9773	-1.52947	0.000210972
AT1G02530.1	AT1G02530	P-glycoprotein 12;(source:Araport11)	24.5037	36.3941	12.6134	-1.52874	0.00227368
AT1G79010.1	AT1G79010	Alpha-helical ferredoxin;(source:Araport11)	41.1085	61.0366	21.1804	-1.52694	4.15571e-05
AT4G18250.1	AT4G18250	receptor Serine/Threonine kinase-like protein;(source:Araport11)	20.5171	30.4548	10.5793	-1.52542	0.00489449
AT4G22120.1	AT4G22120	ERD (early-responsive to dehydration stress) family protein;(source:Araport11)	34.6647	51.4522	17.8771	-1.52512	0.00235302
AT2G41540.1	AT2G41540	Encodes a protein with NAD-dependent glycerol-3-phosphate (G3P) dehydrogenase which was shown to complement an Escherichia coli strain: BB20-14, auxotrophic for glycerol/G3P due to a loss-of-function mutation in the gpsA gene.	52.8669	78.4553	27.2785	-1.52411	7.33185e-06
AT3G48100.1	AT3G48100	Encodes a transcription repressor that mediates a negative feedback loop in cytokinin signalling. ARR5 expression is upregulated by Class I KNOX genes. Arr5 protein is stabilized by cytokinin in a two-component phosphorelay.	105.323	156.297	54.3484	-1.52398	9.81908e-11
AT3G11370.1	AT3G11370	Cysteine/Histidine-rich C1 domain family protein;(source:Araport11)	45.9068	68.1123	23.7012	-1.52295	2.34296e-05
AT5G45340.1	AT5G45340	Encodes a protein with ABA 8'-hydroxylase activity; involved in ABA catabolism. Mutant analyses show that disruption in the gene results in more drought tolerance whereas overexpression results in increased transpiration rate and reduced drought tolerance. Gene involved in postgermination growth. Plant P450 CYP707A3, ABA 8'-hydroxylase, binds enantioselectively (+)-ABA but not (-)-ABA, whereas th…	253.335	375.78	130.89	-1.52153	1.54502e-19
AT1G14870.1	AT1G14870	PCR2 encodes a membrane protein involved in zinc transport and detoxification.	17.4689	25.9059	9.03196	-1.52017	0.0152363
AT5G42440.1	AT5G42440	Protein kinase superfamily protein;(source:Araport11)	24.161	35.8258	12.4961	-1.51952	0.00185183
AT2G17820.1	AT2G17820	Encodes a member of the histidine kinase family.	173.675	257.5	89.8505	-1.51897	4.36008e-18
AT1G74380.1	AT1G74380	xyloglucan xylosyltransferase 5;(source:Araport11)	122.574	181.698	63.4499	-1.51785	2.27975e-13
AT1G77260.1	AT1G77260	S-adenosyl-L-methionine-dependent methyltransferases superfamily protein;(source:Araport11)	77.1721	114.387	39.9573	-1.51739	1.86956e-08
AT3G50060.1	AT3G50060	Encodes a member of the R2R3 transcription factor gene family. Expressed in response to potassium deprivation and auxin. Involved in lateral root development. Interacts with ARF7 and regulates the expression of some auxin responsive genes.	16.1444	23.9262	8.36258	-1.51657	0.0263348
AT5G13750.1	AT5G13750	zinc induced facilitator-like 1;(source:Araport11)	60.7405	89.9953	31.4858	-1.51515	2.07456e-06
AT3G15500.1	AT3G15500	Encodes an ATAF-like NAC-domain transcription factor that doesn't contain C-terminal sequences shared by CUC1, CUC2 and NAM. Note: this protein (AtNAC3) is not to be confused with the protein encoded by locus AT3G29035, which, on occasion, has also been referred to as AtNAC3. The mRNA is cell-to-cell mobile.	13.0512	19.335	6.76748	-1.51452	0.0432701
AT2G07798.1	AT2G07798	hypothetical protein;(source:Araport11)	119.154	176.518	61.7895	-1.51438	1.84727e-11
AT4G15910.1	AT4G15910	encodes a gene whose transcript level in root and leaves increases to progressive drought stress. The transcript level is also affected by changes of endogenous or exogenous abscisic acid level. It appears to be a member of plant-specific gene family that includes late embryo-abundant and zinc- IAA-induced proteins in other plants. The mRNA is cell-to-cell mobile.	62.7225	92.9029	32.5422	-1.51341	2.7671e-06
AT2G22900.1	AT2G22900	Encodes MUCI10, a galactomannan-1,6-galactosyltransferase. MUCI10 likely decorates glucomannan, synthesized by CSLA2, with galactose residues in vivo. The degree of galactosylation is essential for the synthesis of the GGM backbone, the structure of cellulose, mucilage density, as well as the adherence of pectin.	35.8347	53.0753	18.5942	-1.51319	0.000147982
AT1G52600.1	AT1G52600	Peptidase S24/S26A/S26B/S26C family protein;(source:Araport11)	13.4291	19.8821	6.97608	-1.51098	0.0300965
AT1G76670.1	AT1G76670	Nucleotide-sugar transporter family protein;(source:Araport11)	46.6785	69.1036	24.2533	-1.51058	3.25751e-05
AT2G01420.2	AT2G01420	Encodes a putative auxin efflux carrier that is localized in developing and mature root meristems. It is involved in the maintenance of embryonic auxin gradients. A role for AtPIN4 in generating a sink for auxin below the quiescent center of the root meristem that is essential for auxin distribution and patterning is proposed. In the root, PIN4 is detected around the quiescent center and cells su…	305.036	451.578	158.495	-1.51054	5.96546e-22
AT3G61930.1	AT3G61930	hypothetical protein;(source:Araport11)	32.7972	48.5475	17.0469	-1.50989	0.000640493
AT3G48520.1	AT3G48520	CYP94B3 is a jasmonoyl-isoleucine-12-hydroxylase that catalyzes the formation of 12-OH-JA-Ile from JA-Ile. By reducing the levels of this the biologically active phytohormone, CYP94B3 attenuates the jasmonic acid signaling cascade. CYP94B3 transcript levels rise in response to wounding.	383.247	567.274	199.221	-1.50968	3.77899e-31
AT4G36360.1	AT4G36360	putative beta-galactosidase (BGAL3 gene)	292.099	432.328	151.87	-1.50929	1.06608e-25
AT2G07696.1	AT2G07696	Ribosomal protein S7p/S5e family protein;(source:Araport11)	435.095	643.961	226.23	-1.50918	2.72751e-22
AT5G18560.1	AT5G18560	Encodes PUCHI, a member of the ERF (ethylene response factor) subfamily B-1 of ERF/AP2 transcription factor family. The protein contains one AP2 domain. There are 15 members in this subfamily including ATERF-3, ATERF-4, ATERF-7, and leafy petiole. PUCHI is required for morphogenesis in the early lateral root primordium of Arabidopsis. Expressed in early floral meristem (stage 1 to 2). Required fo…	30.0157	44.4188	15.6126	-1.50846	0.00127029
AT4G30270.1	AT4G30270	encodes a protein similar to endo xyloglucan transferase in sequence. It is also very similar to BRU1 in soybean, which is involved in brassinosteroid response.	261.936	387.598	136.275	-1.50804	4.91389e-25
AT5G60540.1	AT5G60540	Encodes a protein predicted to function in tandem with PDX1 to form glutamine amidotransferase complex with involved in vitamin B6 biosynthesis. PDX2 is predicted to function as glutaminase within the complex.	25.1561	37.2162	13.096	-1.50681	0.00160134
AT2G07835.1	AT2G07835	hypothetical protein;(source:Araport11)	51.6391	76.3909	26.8873	-1.50648	2.49656e-05
AT1G58440.1	AT1G58440	Encodes a putative protein that has been speculated, based on sequence similarities, to have squalene monooxygenase activity.	62.3081	92.1654	32.4509	-1.50597	1.78886e-06
AT2G38940.1	AT2G38940	Encodes Pht1;4, a member of the Pht1 family of phosphate transporters which include: Pht1;1/At5g43350, Pht1;2/At5g43370, Pht1;3/At5g43360, Pht1;4/At2g38940, Pht1;5/At2g32830, Pht1;6/At5g43340, Pht1;7/At3g54700, Pht1;8/At1g20860, Pht1;9/At1g76430 (Plant Journal 2002, 31:341). Expression is upregulated in the shoot of cax1/cax3 mutant and is responsive to phosphate (Pi) and not phosphite (Phi) in r…	31.9146	47.1995	16.6297	-1.50501	0.000356945
AT3G11720.3	AT3G11720	Polyketide cyclase/dehydrase and lipid transport superfamily protein;(source:Araport11)	97.8367	144.694	50.9798	-1.505	3.95577e-09
AT5G59613.1	AT5G59613	ATP synthase;(source:Araport11)	15.3706	22.7262	8.01491	-1.5036	0.0499601
AT4G38400.1	AT4G38400	member of EXPANSIN-LIKE. Naming convention from the Expansin Working Group (Kende et al, 2004. Plant Mol Bio)	21.6107	31.9509	11.2705	-1.50331	0.00453279
AT1G67880.1	AT1G67880	beta-1,4-N-acetylglucosaminyltransferase family protein;(source:Araport11)	13.9266	20.5772	7.276	-1.49983	0.0280069
AT2G33220.1	AT2G33220	GRIM-19 protein;(source:Araport11)	28.995	42.8381	15.1518	-1.4994	0.00762206
AT3G01840.1	AT3G01840	Encodes a putative LysM-containing receptor-like kinase. Induction of chitin-responsive genes by chitin treatment is not blocked in the mutant. Based on protein sequence alignment analysis, it was determined to be a pseudo kinase since lack of the ATP-binding P-loop in the kinase domain.	138.296	204.319	72.2733	-1.49929	1.19829e-14
AT1G12440.1	AT1G12440	A20/AN1-like zinc finger family protein;(source:Araport11)	35.4739	52.4013	18.5465	-1.49846	0.000269733
AT2G17280.1	AT2G17280	Phosphoglycerate mutase family protein;(source:Araport11)	20.2329	29.8866	10.5793	-1.49825	0.00735726
AT1G17620.1	AT1G17620	Late embryogenesis abundant (LEA) hydroxyproline-rich glycoprotein family;(source:Araport11)	237.551	350.883	124.218	-1.49811	1.12843e-18
AT1G14170.3	AT1G14170	RNA-binding KH domain-containing protein;(source:Araport11)	30.5054	45.0505	15.9603	-1.49706	0.000644989
AT5G66820.1	AT5G66820	transmembrane protein;(source:Araport11)	84.1876	124.328	44.0473	-1.49703	1.32211e-08
AT3G14790.1	AT3G14790	rhamnose biosynthesis 3;(source:Araport11)	30.0638	44.3977	15.7299	-1.49697	0.000546227
AT1G09210.1	AT1G09210	Encodes one of three Arabidopsis calreticulins.	593.66	876.564	310.756	-1.49608	6.43831e-36
AT1G80530.1	AT1G80530	Major facilitator superfamily protein;(source:Araport11)	143.757	212.259	75.2549	-1.49597	1.72245e-14
AT5G15200.1	AT5G15200	Ribosomal protein S4;(source:Araport11)	214.298	316.408	112.187	-1.49588	3.86153e-21
AT1G08460.1	AT1G08460	histone deacetylase 8;(source:Araport11)	18.5305	27.3597	9.70134	-1.4958	0.0256323
AT1G33140.1	AT1G33140	Encodes ribosomal protein L9. Identified in a screen for enhancers of as1. as1/pgy double mutants show defects in leaf vascular patterning and adaxial cell fate. Double mutant analysis indicates pgy genes function in the same pathway as REV, KAN1 and KAN2. The mRNA is cell-to-cell mobile.	96.2204	142.061	50.3799	-1.49559	3.15183e-08
AT1G14320.1	AT1G14320	Encodes a ribosomal protein L10 and may be involved in translation regulation. Semi-dominant mutations in SAC552 can suppress defects in acaulis5, which encodes a thermospermine synthase, by enhancing translation of acl5 and itself.	148.341	218.935	77.7456	-1.49367	3.55674e-15
AT1G62570.1	AT1G62570	belongs to the flavin-monooxygenase (FMO) family, encodes a glucosinolate S-oxygenase that catalyzes the conversion of methylthioalkyl glucosinolates to methylsulfinylalkyl glucosinolates The mRNA is cell-to-cell mobile.	69.9294	103.201	36.6581	-1.49325	1.57436e-07
AT1G50430.1	AT1G50430	Mutants are defective in Brassinosteroid biosynthesis (delta7-sterol-C7 reduction step) and have a dwarf phenotype.	63.2882	93.3865	33.1898	-1.49247	6.52114e-06
AT2G28630.1	AT2G28630	Encodes KCS12, a member of the 3-ketoacyl-CoA synthase family involved in the biosynthesis of VLCFA (very long chain fatty acids).	87.2421	128.729	45.7555	-1.49232	3.08268e-09
AT5G54490.1	AT5G54490	Encodes a PINOID (PID)-binding protein containing putative EF-hand calcium-binding motifs. The interaction is dependent on the presence of calcium. mRNA expression is up-regulated by auxin. Not a phosphorylation target of PID, likely acts upstream of PID to regulate the activity of this protein in response to changes in calcium levels.	14.8764	21.9464	7.80631	-1.49127	0.0234902
AT5G36290.1	AT5G36290	Uncharacterized protein family (UPF0016);(source:Araport11)	40.533	59.7943	21.2717	-1.49107	8.24483e-05
AT5G44320.1	AT5G44320	Eukaryotic translation initiation factor 3 subunit 7 (eIF-3);(source:Araport11)	105.409	155.496	55.3219	-1.49096	3.02766e-11
AT3G16440.1	AT3G16440	myrosinase-binding protein-like protein (AtMLP-300B) mRNA,	21.6032	31.8663	11.34	-1.49061	0.00552291
AT1G30900.1	AT1G30900	VACUOLAR SORTING RECEPTOR 6;(source:Araport11)	15.2648	22.5147	8.01491	-1.49011	0.0219228
AT3G18370.1	AT3G18370	C2 domain-containing protein;(source:Araport11)	142.17	209.69	74.6509	-1.49002	7.73631e-15
AT1G12910.1	AT1G12910	Encodes LIGHT-REGULATED WD1 (LWD1), a clock proteins regulating circadian period length and photoperiodic flowering.	23.3932	34.4989	12.2875	-1.48936	0.00306006
AT1G34130.1	AT1G34130	Encodes homolog of yeast STT3, a subunit of oligosaccharyltransferase.	68.7784	101.411	36.1454	-1.48833	3.04779e-06
AT5G64410.1	AT5G64410	oligopeptide transporter	51.9302	76.5601	27.3003	-1.48768	1.12885e-05
AT1G68560.1	AT1G68560	Encodes a bifunctional alpha-l-arabinofuranosidase/beta-d-xylosidase that belongs to family 3 of glycoside hydrolases.	841.616	1240.72	442.511	-1.4874	1.34505e-31
AT4G37640.1	AT4G37640	Encodes a calmodulin-regulated Ca(2+)-pump located in the endoplasmic reticulum. Belongs to plant 2B ATPase's with an N-terminal autoinhibitor.	168.684	248.674	88.6943	-1.48734	6.78174e-17
AT2G04100.1	AT2G04100	MATE efflux family protein;(source:Araport11)	90.7835	133.804	47.7636	-1.48613	9.36024e-08
AT1G61790.1	AT1G61790	Encodes the OST3/6 subunit of the hetero-oligomeric plant oligosaccharyltransferase complex (OST). Also identified by GWAS as having a role in interspecific pollen tube recognition.	72.6423	107.057	38.2273	-1.48571	4.23471e-07
AT4G13940.1	AT4G13940	Encodes a S-adenosyl-L-homocysteine hydrolase required for DNA methylation-dependent gene silencing. The mRNA is cell-to-cell mobile.	1902.77	2804.16	1001.37	-1.48559	3.24855e-27
AT4G38040.1	AT4G38040	Exostosin family protein;(source:Araport11)	47.6301	70.1766	25.0836	-1.48425	4.6339e-05
AT3G09840.1	AT3G09840	Encodes a cell division cycle protein, a member of AAA-type ATPases gene family. Expressed throughout the plant in regions of cell division. Within the cell, sub-cellular localization varies depending on the stage of the cell cycle.Mutants in which the expression of CDC48A is altered show defects in cytokinesis, cell expansion and cell differentiation. The mRNA is cell-to-cell mobile.	982.509	1447.5	517.514	-1.4839	6.8684e-30
AT2G23150.1	AT2G23150	Encodes a member of the Nramp2 metal transporter family; like its homolog Atnramp4, localized in vacuolar membrane. Seedlings of double mutant, atnramp3-1 atnramp4-1, were arrested at early germination.	63.1364	92.9875	33.2853	-1.48215	3.39549e-06
AT4G39940.1	AT4G39940	adenosine-5'-phosphosulfate-kinase (akn2) mRNA, complete The mRNA is cell-to-cell mobile.	14.7597	21.7349	7.78453	-1.48133	0.040314
AT1G78210.1	AT1G78210	alpha/beta-Hydrolases superfamily protein;(source:Araport11)	13.5307	19.9244	7.13693	-1.48116	0.0329479
AT1G60730.3	AT1G60730	NAD(P)-linked oxidoreductase superfamily protein;(source:Araport11)	135.35	199.283	71.4171	-1.48048	7.79713e-12
AT3G61520.1	AT3G61520	Pentatricopeptide repeat (PPR) superfamily protein;(source:Araport11)	17.1108	25.1896	9.03196	-1.47972	0.016102
AT3G16110.1	AT3G16110	Encodes a protein disulfide isomerase-like (PDIL) protein, a member of a multigene family within the thioredoxin (TRX) superfamily. Unlike several other PDI family members, transcript levels for this gene are not up-regulated in response to three different chemical inducers of ER stress (dithiothreitol, beta-mercaptoethanol, and tunicamycin).	56.312	82.8984	29.7256	-1.47964	6.43586e-06
AT1G62430.1	AT1G62430	Encodes a CDP-diacylglycerol synthase, involved in phospholipid biosynthesis.	30.7397	45.2409	16.2384	-1.47822	0.00153494
AT3G24160.1	AT3G24160	Encodes a putative Type 1 membrane protein (PMP).	135.84	199.915	71.7648	-1.47804	1.24015e-12
AT5G64640.1	AT5G64640	Plant invertase/pectin methylesterase inhibitor superfamily;(source:Araport11)	72.3887	106.528	38.2491	-1.47774	1.2484e-06
AT3G25585.2	AT3G25585	aminoalcoholphosphotransferase (AAPT2) mRNA, complete cds	66.4188	97.7268	35.1108	-1.47684	1.35992e-05
AT3G16720.1	AT3G16720	RING-H2 protein induced after exposure to chitin or inactivated crude cellulase preparations. The mRNA is cell-to-cell mobile.	58.7405	86.4166	31.0644	-1.47605	3.12885e-06
AT5G65000.1	AT5G65000	Encodes an ER-localized facilitator of UDP-N-acetylglucosamine (UDP-GlcNAc) and UDP-N-acetylgalactosamine (UDP-GalNAc) transport. It also regulates the cytokinin signal in meristematic cells through modulating activity of cytokinin oxidases/dehydrogenases. Finally, it is an important part of the ER quality control system, which determines the fate of aberrant proteins in the secretory pathway.	13.0999	19.2715	6.92833	-1.47589	0.0399217
AT3G32990.1	AT3G32990	pseudogene of hypothetical protein;(source:Araport11)	16.68	24.5367	8.82336	-1.47554	0.017092
AT5G51380.1	AT5G51380	RNI-like superfamily protein;(source:Araport11)	27.5166	40.4593	14.5738	-1.4731	0.00163426
AT5G45275.1	AT5G45275	Major facilitator superfamily protein;(source:Araport11)	21.6727	31.8663	11.4791	-1.47303	0.0050678
AT5G45410.1	AT5G45410	zinc finger B-box protein;(source:Araport11)	21.6515	31.824	11.4791	-1.47111	0.00585069
AT4G33910.1	AT4G33910	2-oxoglutarate (2OG) and Fe(II)-dependent oxygenase superfamily protein;(source:Araport11)	76.5042	112.425	40.5831	-1.47002	3.31427e-07
AT3G01100.1	AT3G01100	unknown protein, has cDNAs and ESTs associated to it	65.7871	96.672	34.9022	-1.46978	6.10818e-07
AT4G04620.1	AT4G04620	Ubiquitin-like superfamily protein;(source:Araport11)	16.3687	24.0531	8.68429	-1.46974	0.0333773
AT1G50490.1	AT1G50490	Encodes one of two ubiquitin-conjugating enzymes belonging to the E2-C gene family (the other being UBC19). Transcript is always found in diving cells, but also in other non-dividing cells.	15.7971	23.2099	8.38437	-1.46896	0.0208824
AT5G59160.1	AT5G59160	Encodes the catalytic subunit of a Type 1 phosphoprotein Ser/Thr phosphatase, expressed in roots, shoots and flowers.	23.8409	35.0249	12.657	-1.46845	0.00799997
AT5G02890.1	AT5G02890	Encodes a protein with similarity to transferases in plants and fungi.	20.3481	29.8866	10.8097	-1.46717	0.00734924
AT1G11020.1	AT1G11020	RING/FYVE/PHD zinc finger superfamily protein;(source:Araport11)	28.2103	41.4295	14.991	-1.46656	0.0167571
AT4G37770.1	AT4G37770	Encodes an auxin inducible ACC synthase.	28.5434	41.9131	15.1736	-1.46584	0.00124986
AT1G27190.1	AT1G27190	Leucine-rich repeat protein kinase family protein;(source:Araport11)	162.55	238.669	86.4299	-1.46541	4.88933e-15
AT5G63810.1	AT5G63810	member of Glycoside Hydrolase Family 35	208.523	306.129	110.918	-1.46465	6.84928e-20
AT2G05320.1	AT2G05320	beta-1,2-N-acetylglucosaminyltransferase II;(source:Araport11)	53.714	78.8543	28.5737	-1.4645	1.02746e-05
AT3G13650.1	AT3G13650	Disease resistance-responsive (dirigent-like protein) family protein;(source:Araport11)	47.0186	69.019	25.0182	-1.46401	0.000345606
AT1G28480.1	AT1G28480	Encodes GRX480, a member of the glutaredoxin family that regulates protein redox state. GRX480 interacts with TGA factors and suppresses JA-responsive PDF1.2 transcription. GRX480 transcription is SA-inducible and requires NPR1. Maybe involved in SA/JA cross-talk.	27.078	39.743	14.4129	-1.46334	0.00169641
AT3G02700.1	AT3G02700	NC domain-containing protein-like protein;(source:Araport11)	16.2841	23.8839	8.68429	-1.45956	0.0207502
AT1G05490.1	AT1G05490	chromatin remodeling 31;(source:Araport11)	32.0286	46.9668	17.0904	-1.45845	0.00435304
AT2G29960.1	AT2G29960	encodes a cyclophilin protein that exhibits peptidylprolyl cis/trans-isomerase and protein refolding activities that were sensitive to cyclosporin A. The protein interacts with GNOM in vitro and is localized to both the cytosolic and membrane fractions. The gene is expressed in the developing embryo.	105.828	155.161	56.4956	-1.45755	2.5945e-10
AT4G03550.1	AT4G03550	Encodes a callose synthase that is required for wound and papillary callose formation in response to fungal pathogens Erysiphe and Blumeria. Mutants are resistant to P. parasitica and exhibit an exaggerated PR1 response.Contributes to PAMP-induced basal defense. The mRNA is cell-to-cell mobile.	403.178	590.883	215.473	-1.45537	3.73341e-26
AT5G04980.2	AT5G04980	DNAse I-like superfamily protein;(source:Araport11)	34.231	50.1676	18.2943	-1.45536	0.000650443
AT2G21180.1	AT2G21180	transmembrane protein;(source:Araport11)	15.0339	22.0311	8.0367	-1.45486	0.027572
AT2G41530.1	AT2G41530	Encodes a protein with S-formylglutathione hydrolase activity.	38.4492	56.3396	20.5588	-1.45439	0.000241646
AT1G73500.1	AT1G73500	member of MAP Kinase Kinase family. Autophosphorylates and also phosphorylates MPK3 and MPK6. Independently involved in ethylene and calmalexin biosynthesis. Induces transcription of ACS2, ACS6, ERF1, ERF2, ERF5, ERF6, CYP79B2, CYP79B3, CYP71A13 and PAD3.	53.1699	77.9052	28.4346	-1.45407	3.28362e-05
AT3G12630.1	AT3G12630	Encodes a protein with E3 ligase activity that acts as a positive regulator of stress responses in Arabidopsis.	67.8922	99.4738	36.3105	-1.45393	4.99027e-07
AT4G37250.1	AT4G37250	Leucine-rich repeat protein kinase family protein;(source:Araport11)	122.594	179.613	65.5753	-1.45366	2.39019e-12
AT1G18265.1	AT1G18265	zein-binding protein (Protein of unknown function, DUF593);(source:Araport11)	55.1008	80.7282	29.4735	-1.45366	9.54912e-06
AT5G17850.1	AT5G17850	Sodium/calcium exchanger family protein;(source:Araport11)	32.8934	48.1879	17.599	-1.45318	0.00806676
AT4G21960.1	AT4G21960	Encodes AT4g21960 (AT4g21960/T8O5_170). The mRNA is cell-to-cell mobile.	1088.62	1594.73	582.507	-1.45297	5.00373e-26
AT5G47810.1	AT5G47810	phosphofructokinase 2;(source:Araport11)	25.2483	36.9834	13.5132	-1.45251	0.00271844
AT1G44960.1	AT1G44960	SNARE associated Golgi protein family;(source:Araport11)	15.3585	22.4935	8.22352	-1.45168	0.023008
AT2G34070.1	AT2G34070	Encodes a member of the TBL (TRICHOME BIREFRINGENCE-LIKE) gene family containing a plant-specific DUF231 (domain of unknown function) domain. TBL gene family has 46 members, two of which (TBR/AT5G06700 and TBL3/AT5G01360) have been shown to be involved in the synthesis and deposition of secondary wall cellulose, presumably by influencing the esterification state of pectic polymers. A nomenclature…	22.5088	32.9605	12.0571	-1.45085	0.01422
AT1G75680.1	AT1G75680	glycosyl hydrolase 9B7;(source:Araport11)	37.0267	54.2118	19.8417	-1.45007	0.000315356
AT3G11800.1	AT3G11800	Expp1 protein;(source:Araport11)	50.6378	74.1361	27.1394	-1.44979	3.66808e-05
AT2G03240.1	AT2G03240	EXS (ERD1/XPR1/SYG1) family protein;(source:Araport11)	482.943	706.914	258.972	-1.44874	5.5209e-32
AT3G17090.1	AT3G17090	Protein phosphatase 2C family protein;(source:Araport11)	46.3467	67.8402	24.8532	-1.44871	6.61573e-05
AT5G45620.1	AT5G45620	Proteasome component (PCI) domain protein;(source:Araport11)	61.4456	89.9318	32.9594	-1.44814	3.65845e-05
AT5G61790.1	AT5G61790	calnexin 1;(source:Araport11)	1007.67	1474.61	540.737	-1.44733	6.08545e-32
AT4G37850.1	AT4G37850	basic helix-loop-helix (bHLH) DNA-binding superfamily protein;(source:Araport11)	17.6888	25.8848	9.49273	-1.44721	0.0163579
AT5G18400.2	AT5G18400	Cytokine-induced anti-apoptosis inhibitor 1, Fe-S biogenesi;(source:Araport11)	16.6967	24.431	8.96243	-1.44675	0.0235365
AT1G33800.1	AT1G33800	Encodes a glucuronoxylan(GX)-speci&#64257;c 4-O-methyltransferase responsible for methylating GlcA residues in GX. Reduced methylation of GX ingxmt1-1 plants is correlated with altered lignin composition. The mRNA is cell-to-cell mobile.	26.7168	39.0901	14.3434	-1.44642	0.00218093
AT4G34950.1	AT4G34950	Major facilitator superfamily protein;(source:Araport11)	120.214	175.865	64.5625	-1.4457	1.24931e-09
AT5G54390.1	AT5G54390	Encodes a 3'-phosphoadenosine-5'-phosphate (PAP) phosphatase that is sensitive to physiological concentrations of Na+. It does not also act as inositol polyphosphate 1-phosphatases, which other members of the HAL2-like family do. It is proposed that AHL acts in concert with sulphotransferases to prevent both the toxicity of PAP on RNA processing enzymes as well as the product inhibition of PAP on…	99.5469	145.597	53.4964	-1.44447	5.71232e-10
AT5G63010.1	AT5G63010	Transducin/WD40 repeat-like superfamily protein;(source:Araport11)	25.3151	37.0258	13.6045	-1.44445	0.00404767
AT1G77510.1	AT1G77510	Encodes a protein disulfide isomerase-like (PDIL) protein, a member of a multigene family within the thioredoxin (TRX) superfamily. Transcript levels for this gene are up-regulated in response to three different chemical inducers of ER stress (dithiothreitol, beta-mercaptoethanol, and tunicamycin). AtIRE1-2 does not appear to be required for this response, but the atbzip60 mutant has a diminished…	82.9164	121.251	44.5817	-1.44347	5.1799e-08
AT1G68440.1	AT1G68440	transmembrane protein;(source:Araport11)	28.9512	42.3333	15.5691	-1.44311	0.00118211
AT5G47030.1	AT5G47030	Encodes the mitochondrial ATP synthase subunit delta.	25.855	37.8056	13.9044	-1.44306	0.00248412
AT5G57090.1	AT5G57090	Encodes an auxin efflux carrier that is similar to bacterial membrane transporters. Root-specific role in the transport of auxin. Acts downstream of CTR1 and ethylene biosynthesis, in the same pathway as EIN2 and AUX1, and independent from EIN3 and EIN5/AIN1 pathway. In the root, the protein localizes apically in epidermal and lateral root cap cells and predominantly basally in cortical cells. Fu…	224.629	328.435	120.824	-1.44271	9.71231e-21
AT1G48480.1	AT1G48480	Arabidopsis thaliana receptor-like protein kinase (RKL1) gene	95.0004	138.86	51.1406	-1.44109	4.14677e-08
AT3G04580.1	AT3G04580	Ethylene receptor, subfamily 2. Has serine kinase activity.	104.631	152.927	56.3348	-1.44074	2.76612e-09
AT3G61130.1	AT3G61130	Encodes a protein with putative galacturonosyltransferase activity. The mRNA is cell-to-cell mobile.	124.492	181.91	67.0749	-1.43938	2.45669e-12
AT1G22360.1	AT1G22360	UDP-glucosyl transferase 85A2;(source:Araport11)	173.387	253.35	93.4235	-1.43927	1.54879e-11
AT2G07697.1	AT2G07697	transposable_element_gene;(source:Araport11);non-LTR retrotransposon family (LINE), has a 1.9e-23 P-value blast match to GB:NP_038605 L1 repeat, Tf subfamily, member 30 (LINE-element) (Mus musculus);(source:TAIR10)	53.1488	77.6543	28.6432	-1.43887	4.35853e-05
AT4G22850.1	AT4G22850	SNARE associated Golgi protein family;(source:Araport11)	14.6059	21.3359	7.87584	-1.43778	0.0368755
AT4G01660.1	AT4G01660	Encodes an ABC1-like protein, member of the ATH subfamily; putative ABC transporter; isolated by functional complementation of a yeast abc1 mutant The mRNA is cell-to-cell mobile.	45.1343	65.9239	24.3447	-1.4372	0.000115363
AT3G07410.1	AT3G07410	RAB GTPase homolog A5B;(source:Araport11)	21.7906	31.824	11.7572	-1.43657	0.00595449
AT2G38760.1	AT2G38760	Annexins are calcium binding proteins that are localized in the cytoplasm. When cytosolic Ca2+ increases, they relocate to the plasma membrane. The mRNA is cell-to-cell mobile.	36.6444	53.5166	19.7721	-1.43652	0.00056481
AT3G18950.1	AT3G18950	Transducin/WD40 repeat-like superfamily protein;(source:Araport11)	15.0158	21.9253	8.10623	-1.43549	0.0307628
AT5G01490.1	AT5G01490	Encodes a cation/proton antiporter, a member of low affinity calcium antiporter CAX2 family. Involved in root development under metal stress.	19.0402	27.8011	10.2794	-1.43538	0.0120408
AT2G47710.1	AT2G47710	Adenine nucleotide alpha hydrolases-like superfamily protein;(source:Araport11)	22.3305	32.6038	12.0571	-1.43515	0.0069664
AT2G07080.1	AT2G07080	transposable_element_gene;(source:Araport11);copia-like retrotransposon family, has a 5.0e-74 P-value blast match to gb|AAG52949.1| gag/pol polyprotein (Endovir1-1) (Arabidopsis thaliana) (Ty1_Copia-family);(source:TAIR10)	88.5136	129.233	47.7937	-1.43509	1.18685e-07
AT2G11520.1	AT2G11520	high overall homology to CRCK1	65.912	96.2307	35.5934	-1.43489	1.08233e-06
AT2G16780.1	AT2G16780	Encodes a WD-40 repeat protein similar to yeast MSI1.	39.6338	57.8569	21.4108	-1.43415	0.000170863
AT5G35530.1	AT5G35530	Ribosomal protein S3 family protein;(source:Araport11)	251.39	366.848	135.932	-1.4323	5.842e-21
AT5G63560.1	AT5G63560	HXXXD-type acyl-transferase family protein;(source:Araport11)	15.8908	23.1887	8.59297	-1.43219	0.0231668
AT5G44340.1	AT5G44340	beta tubulin gene	289.637	422.622	156.651	-1.43181	9.34846e-24
AT3G26080.1	AT3G26080	plastid-lipid associated protein PAP / fibrillin family protein;(source:Araport11)	29.2039	42.6083	15.7994	-1.43126	0.00320265
AT1G04240.1	AT1G04240	SHY2/IAA3 regulates multiple auxin responses in roots. It is induced rapidly by IAA, and has been shown to be phosphorylated by oat phytochrome A in vitro.	27.1536	39.6161	14.6911	-1.43115	0.00251111
AT3G43670.1	AT3G43670	Copper amine oxidase family protein;(source:Araport11)	38.6209	56.3396	20.9023	-1.43049	0.000400108
AT1G64390.1	AT1G64390	glycosyl hydrolase 9C2;(source:Araport11)	282.87	412.639	153.1	-1.4304	7.77044e-19
AT3G51610.1	AT3G51610	Encodes a membrane protein NO PRIMEXINE AND PLASMA MEMBRANE UNDULATION (NPU). Involved in primexine deposition and plasma membrane undulation during early pollen wall development.	32.7317	47.7254	17.738	-1.42791	0.00101272
AT2G33630.1	AT2G33630	NAD(P)-binding Rossmann-fold superfamily protein;(source:Araport11)	42.4217	61.8375	23.0059	-1.42648	0.000221643
AT3G60980.1	AT3G60980	Tetratricopeptide repeat (TPR)-like superfamily protein;(source:Araport11)	16.3563	23.8416	8.87111	-1.42629	0.0246412
AT4G00740.1	AT4G00740	Encodes a Golgi-localized type II membrane pectin methyltransferase regulating cell wall biosynthesis in suspension cells.	151.939	221.399	82.479	-1.42455	2.26411e-12
AT1G78060.1	AT1G78060	Glycosyl hydrolase family protein;(source:Araport11)	63.0063	91.8058	34.2068	-1.4243	0.000127732
AT1G18260.1	AT1G18260	Encodes an Arabidopsis homolog of the yeast Hrd3/mammlian Sel1L protein. Involved in ERAD (Endoplasmic reticulum-associated degradation).	214.992	313.247	116.738	-1.42403	8.90914e-19
AT1G12990.1	AT1G12990	beta-1,4-N-acetylglucosaminyltransferase family protein;(source:Araport11)	24.6105	35.847	13.3741	-1.42241	0.00360145
AT5G65700.1	AT5G65700	Encodes a CLAVATA1-related receptor kinase-like protein required for both shoot and flower meristem function. Very similar to BAM2,with more than 85% a.a. identity. It has a broad expression pattern and is involved in vascular strand development in the leaf, control of leaf shape, size and symmetry, male gametophyte development and ovule specification and function. Anthers of double mutants (bam1…	344.856	502.278	187.434	-1.42211	8.79679e-26
AT5G61730.1	AT5G61730	Encodes an ER-localized ABC transporter with a role in the supply of fatty acid substrates for TAG biosynthesis at the ER during the seed-filling stage.	35.0115	50.9897	19.0332	-1.42169	0.000391024
AT4G22340.3	AT4G22340	cytidinediphosphate diacylglycerol synthase 2;(source:Araport11)	25.7867	37.5517	14.0217	-1.42122	0.00481857
AT4G13010.1	AT4G13010	Oxidoreductase, zinc-binding dehydrogenase family protein;(source:Araport11)	28.7121	41.8074	15.6168	-1.42066	0.00586635
AT3G20000.1	AT3G20000	Encodes a component of the TOM receptor complex responsible for the recognition and translocation of cytosolically synthesized mitochondrial preproteins. With TOM22, functions as the transit peptide receptor at the surface of the mitochondrial outer membrane and facilitates the movement of preproteins into the translocation pore. The mRNA is cell-to-cell mobile.	99.9215	145.495	54.3484	-1.42065	1.01294e-09
AT2G07785.1	AT2G07785	NADH dehydrogenase family protein;(source:Araport11)	313.651	456.595	170.707	-1.41939	9.21967e-13
AT1G80830.1	AT1G80830	Thought to be involved in iron homeostasis. Induced in leaves in response to iron deficiency. Transgenic plants accumulate toxic levels of iron. Gene complements yeast iron uptake mutants.	34.9692	50.9051	19.0332	-1.41929	0.000554308
AT5G65470.1	AT5G65470	O-fucosyltransferase family protein;(source:Araport11)	128.904	187.637	70.1697	-1.41903	6.64534e-12
AT5G13450.1	AT5G13450	delta subunit of Mt ATP synthase;(source:Araport11)	44.5933	64.9114	24.2751	-1.41899	0.000130823
AT2G45210.1	AT2G45210	SAUR-like auxin-responsive protein family;(source:Araport11)	18.7531	27.2963	10.2099	-1.41874	0.0244702
AT3G23175.1	AT3G23175	HR-like lesion-inducing protein-like protein;(source:Araport11)	31.3437	45.6188	17.0687	-1.41828	0.00258109
AT5G19100.1	AT5G19100	Eukaryotic aspartyl protease family protein;(source:Araport11)	109.248	158.996	59.499	-1.41805	6.98116e-10
AT3G14610.1	AT3G14610	putative cytochrome P450	444.792	647.325	242.259	-1.41794	4.49835e-29
AT4G00430.1	AT4G00430	a member of the plasma membrane intrinsic protein subfamily PIP1.	78.876	114.744	43.0084	-1.41572	7.80885e-08
AT5G05130.1	AT5G05130	DNA/RNA helicase protein;(source:Araport11)	30.0615	43.7236	16.3993	-1.41478	0.00132067
AT5G48010.2	AT5G48010	Encodes an oxidosqualene cyclase involved in the biosynthesis of thalianol, a tricyclic triterpenoid of unknown function. Overexpression of THAS leads to dwarfing in the aerial tissues of Arabidopsis plants, but increases their root length. THAS is part of a small operon-like cluster of genes (with At5g48000 (THAH) and At5g47990 (THAD)) involved in thalianol metabolism.	60.5673	88.0578	33.0767	-1.41264	5.38409e-06
AT1G05500.1	AT1G05500	Encodes a endomembrane-localized synaptotagmin. Synaptotagmin family proteins are calcium sensors that regulate exocytosis in mammalian cells.	86.9712	126.413	47.529	-1.41127	2.72408e-07
AT5G11640.1	AT5G11640	Thioredoxin superfamily protein;(source:Araport11)	19.2295	27.9491	10.5098	-1.41107	0.0181314
AT4G29360.1	AT4G29360	O-Glycosyl hydrolases family 17 protein;(source:Araport11)	34.5626	50.2311	18.8941	-1.41064	0.000940925
AT1G68400.1	AT1G68400	leucine-rich repeat transmembrane protein kinase family protein;(source:Araport11)	247.842	360.196	135.489	-1.41061	1.87109e-20
AT2G07682.1	AT2G07682	transposable_element_gene;(source:Araport11);gypsy-like retrotransposon family, has a 2.1e-65 P-value blast match to GB:AAD22153 polyprotein (Gypsy_Ty3-element) (Sorghum bicolor);(source:TAIR10)	47.405	68.8921	25.918	-1.41038	7.4091e-05
AT3G24830.1	AT3G24830	Ribosomal protein L13 family protein;(source:Araport11)	129.731	188.481	70.9823	-1.40889	4.30672e-11
AT2G07799.1	AT2G07799	Pseudogene of ATMG00260	19.7161	28.6443	10.7879	-1.40883	0.0353992
AT4G27070.1	AT4G27070	Tryptophan synthase beta. Expressed at low levels in all tissues. The mRNA is cell-to-cell mobile.	15.9924	23.231	8.75382	-1.40807	0.0253451
AT2G19800.1	AT2G19800	Encodes a myo-inositol oxygenase family gene.	44.7187	64.9537	24.4837	-1.40759	7.90687e-05
AT5G10280.1	AT5G10280	Encodes a putative transcription factor (MYB92).	117.592	170.787	64.3974	-1.40712	8.3956e-11
AT3G08630.1	AT3G08630	alphavirus core family protein (DUF3411);(source:Araport11)	33.9502	49.3062	18.5942	-1.40691	0.00258303
AT1G02140.1	AT1G02140	Encodes a homologue of the exon junction complex (EJC) component MAGO that participates in intron-mediated enhancement of gene expression.	24.5716	35.6777	13.4654	-1.40576	0.0103905
AT5G65110.1	AT5G65110	Encodes an acyl-CoA oxidase presumably involved in long chain fatty acid biosynthesis.	84.5403	122.747	46.3335	-1.40556	3.47389e-08
AT5G55480.1	AT5G55480	Glycerophosphoryl diester phosphodiesterase-like protein involved in cell wall cellulose accumulation and pectin linking. Impacts root hair, trichome and epidermal cell development. The mRNA is cell-to-cell mobile.	98.5698	143.113	54.0267	-1.40541	1.55258e-09
AT5G25100.2	AT5G25100	Endomembrane protein 70 protein family;(source:Araport11)	182.182	264.491	99.8735	-1.40504	1.01997e-15
AT5G23900.1	AT5G23900	Ribosomal protein L13e family protein;(source:Araport11)	77.3021	112.196	42.4086	-1.40359	3.34265e-07
AT1G21880.2	AT1G21880	Encodes a lysin-motif protein mediating bacterial peptidoglycan sensing and immunity to bacterial infection. Induction of chitin-responsive genes by chitin treatment is not blocked in the mutant. It contains a C-terminal GPI anchor signal and is an ortholog of OsLYP4 and OsLYP6.	48.5096	70.3882	26.6309	-1.40223	4.31782e-05
AT4G21980.2	AT4G21980	Encodes APG8, a component of autophagy conjugation pathway. Delivered to the lumens of vacuole under nitrogen-starvation condition. Highest expression in flowers. mRNA abundance increased during dark-induced carbon starvation. Predominantly cytoplasmic with or without N starvation. Upon concanamycin A the protein accumulates in the central vacuole as punctuate structures that resemble autophagic …	16.0695	23.3156	8.82336	-1.4019	0.0341455
AT2G41770.1	AT2G41770	transmembrane protein, putative (DUF288);(source:Araport11)	66.2664	96.0614	36.4713	-1.39719	2.71607e-06
AT4G17730.2	AT4G17730	member of SYP2 Gene Family	43.5381	63.1009	23.9752	-1.39612	0.00011347
AT1G02730.1	AT1G02730	Encodes a gene similar to cellulose synthase. Knock-out mutant has reduced growth, reduced xylan level and reduced xylan synthase activity in stems.It's expression is cell cycle dependent and it appears to function in cell plate formation.	177.283	256.931	97.635	-1.39591	1.94554e-15
AT5G22020.1	AT5G22020	Calcium-dependent phosphotriesterase superfamily protein;(source:Araport11)	24.2841	35.1941	13.3741	-1.39589	0.00480095
AT2G28200.1	AT2G28200	C2H2-type zinc finger family protein;(source:Araport11)	15.0883	21.8618	8.31483	-1.39465	0.0361064
AT3G15730.1	AT3G15730	Encodes phospholipase D alpha 1 (PLD alpha 1). Positive regulator of abscisic acid (ABA) mediated stomatal movements. PLD alpha 1 plays an important role in seed deterioration and aging in Arabidopsis. The mRNA is cell-to-cell mobile.	460.74	667.546	253.935	-1.39441	1.6642e-27
AT2G32070.1	AT2G32070	Polynucleotidyl transferase, ribonuclease H-like superfamily protein;(source:Araport11)	26.0216	37.6998	14.3434	-1.39417	0.00548099
AT2G47320.1	AT2G47320	Cyclophilin-like peptidyl-prolyl cis-trans isomerase family protein;(source:Araport11)	38.0451	55.1185	20.9718	-1.39408	0.000352029
AT2G30440.1	AT2G30440	Encodes a thylakoidal processing peptidase that removes signal sequences from proteins synthesized in the cytoplasm and transported into the thylakoid lumen. The mRNA is cell-to-cell mobile.	88.362	127.991	48.7329	-1.39308	4.41307e-07
AT5G28050.2	AT5G28050	Cytidine/deoxycytidylate deaminase family protein;(source:Araport11)	15.575	22.557	8.59297	-1.39235	0.030423
AT3G23560.1	AT3G23560	Member of the multidrug and toxic compound extrusion (MATE) family, protects roots from inhibitory compounds.	48.5583	70.3247	26.7918	-1.39224	8.94047e-05
AT2G07708.1	AT2G07708	hypothetical protein;(source:Araport11)	583.96	845.707	322.213	-1.39215	1.09913e-17
AT1G33110.1	AT1G33110	MATE efflux family protein;(source:Araport11)	54.7449	79.2774	30.2124	-1.39177	0.000218714
AT5G59690.1	AT5G59690	Histone superfamily protein;(source:Araport11)	16.9452	24.5367	9.35367	-1.39134	0.0296271
AT5G43100.1	AT5G43100	Eukaryotic aspartyl protease family protein;(source:Araport11)	137.457	198.99	75.9243	-1.39006	1.99276e-12
AT2G37270.1	AT2G37270	One of two genes encoding the ribosomal protein S5. Expressed at a lower level compared to ATRPS5A.	78.7935	114.048	43.5387	-1.38927	1.84155e-07
AT4G30020.1	AT4G30020	PA-domain containing subtilase family protein;(source:Araport11)	460.191	666.092	254.291	-1.38924	5.24911e-29
AT4G14390.1	AT4G14390	Ankyrin repeat family protein;(source:Araport11)	116.161	168.133	64.1888	-1.38921	5.149e-10
AT4G13930.1	AT4G13930	Encodes a serine hydroxymethyltransferase maximally expressed in root	95.1143	137.636	52.5925	-1.38793	1.7519e-07
AT2G35610.1	AT2G35610	Encodes an arabinosyltransferase that modifies extensin proteins in root hair cells.	143.884	208.194	79.5752	-1.38753	1.32299e-12
AT5G07360.1	AT5G07360	Amidase family protein;(source:Araport11)	39.4846	57.1194	21.8498	-1.38636	0.000277865
AT4G26400.2	AT4G26400	RING/U-box superfamily protein;(source:Araport11)	42.2165	61.0577	23.3754	-1.38518	0.000179687
AT1G04970.1	AT1G04970	Encodes one of the two LBP/BPI related proteins (AT1G04970/LBR-1, AT3G20270/LBR-2) that bind to LPS directly and regulate PR1 expression.	27.6016	39.9122	15.2909	-1.38416	0.00337705
AT2G47140.1	AT2G47140	NAD(P)-binding Rossmann-fold superfamily protein;(source:Araport11)	23.3803	33.8038	12.9569	-1.38346	0.0081199
AT5G03280.1	AT5G03280	Involved in ethylene signal transduction. Acts downstream of CTR1. Positively regulates ORE1 and negatively regulates mir164A,B,C to regulate leaf senescence. A maternally expressed imprinted gene. Mutations in ein2 block ethylene stimulation of flavonol synthesis. The mRNA is cell-to-cell mobile.	715.144	1033.94	396.352	-1.3833	6.20232e-31
AT5G58375.1	AT5G58375	Methyltransferase-related protein;(source:Araport11)	18.8365	27.2328	10.4402	-1.38319	0.0166389
AT1G75450.1	AT1G75450	This gene used to be called AtCKX6. It encodes a protein whose sequence is similar to cytokinin oxidase/dehydrogenase, which catalyzes the degradation of cytokinins.	85.4282	123.506	47.3506	-1.38313	5.91354e-08
AT1G79450.1	AT1G79450	ALA-interacting subunit 5;(source:Araport11)	62.4898	90.3337	34.6458	-1.38258	4.83564e-06
AT2G26710.1	AT2G26710	Encodes a member of the cytochrome p450 family that serves as a control point between multiple photoreceptor systems and brassinosteroid signal transduction. Involved in brassinolide metabolism. Mediates response to a variety of light signals including hypocotyl elongation and cotyledon expansion.	90.2758	130.476	50.0758	-1.3816	3.725e-08
AT1G18080.1	AT1G18080	Encodes the Arabidopsis thaliana homolog of the tobacco WD-40 repeat ArcA gene. It is a scaffold protein that acts downstream of and is phosphorylated by WNK8 in the glucose responsiveness and flowering pathways . Knockout mutants show insensitivity to gibberellin in GA-induced seed germination.	154.366	223.085	85.6474	-1.38111	1.70248e-13
AT5G17380.1	AT5G17380	Thiamine pyrophosphate dependent pyruvate decarboxylase family protein;(source:Araport11)	68.9675	99.6642	38.2709	-1.38083	1.78042e-06
AT4G27870.1	AT4G27870	Vacuolar iron transporter (VIT) family protein;(source:Araport11)	232.201	335.471	128.93	-1.3796	2.42063e-19
AT3G49870.1	AT3G49870	A member of ARF-like GTPase family. A thaliana has 21 members, in two subfamilies, ARF and ARF-like (ARL) GTPases.	18.7942	27.1482	10.4402	-1.3787	0.0179029
AT1G47480.1	AT1G47480	alpha/beta-Hydrolases superfamily protein;(source:Araport11)	16.9588	24.4944	9.4232	-1.37816	0.0353696
AT5G28919.1	AT5G28919	hypothetical protein;(source:Araport11)	29.7622	42.9861	16.5383	-1.37806	0.0021019
AT3G25860.1	AT3G25860	Encodes the dihydrolipoamide S-acetyltransferase subunit of the plastid Pyruvate Dehydrogenase Complex (E2). Mutant has embryo defect.	23.8567	34.4566	13.2568	-1.37805	0.0100396
AT2G07769.1	AT2G07769	transposable_element_gene;(source:Araport11);copia-like retrotransposon family, has a 6.2e-18 P-value blast match to gb|AAO73523.1| gag-pol polyprotein (Glycine max) (SIRE1) (Ty1_Copia-family);(source:TAIR10)	22.1087	31.9298	12.2875	-1.37771	0.00837344
AT3G28710.1	AT3G28710	ATPase, V0/A0 complex, subunit C/D;(source:Araport11)	34.8247	50.2946	19.3549	-1.3777	0.00185137
AT3G25900.1	AT3G25900	Homocysteine S-methyltransferase family protein;(source:Araport11)	62.0727	89.6386	34.5068	-1.37724	6.32309e-06
AT3G18830.1	AT3G18830	This gene encodes a plasma membrane-localized polyol/cyclitol/monosaccharide-H+-symporter. The symporter is able to catalyze the energy-dependent membrane passage of a wide range of linear polyols (three to six carbon backbone), of cyclic polyols (<i>myo</i>-inositol), and of numerous monosaccharides, including pyranose ring-forming and furanose ring-forming hexoses and pentoses. This gene belong…	153.703	221.946	85.4606	-1.37688	1.26018e-12
AT1G77710.1	AT1G77710	ubiquitin-fold modifier;(source:Araport11)	17.0676	24.6425	9.49273	-1.37625	0.0281727
AT2G47600.1	AT2G47600	Encodes a magnesium/proton exchanger, member of putative Na+/Ca2+ antiporter gene family	28.9428	41.7862	16.0994	-1.37602	0.00200754
AT3G27090.1	AT3G27090	DCD (Development and Cell Death) domain protein;(source:Araport11)	64.0834	92.5039	35.6629	-1.37509	1.55992e-05
AT1G11820.2	AT1G11820	O-Glycosyl hydrolases family 17 protein;(source:Araport11)	23.8591	34.4355	13.2828	-1.37434	0.00617348
AT5G48150.1	AT5G48150	Member of GRAS gene family. Semi-dominant mutant has a reduced response to far-red light and appears to act early in the phytochrome A signaling pathway.	35.0106	50.5273	19.494	-1.37403	0.000666232
AT1G02500.1	AT1G02500	encodes a S-adenosylmethionine synthetase. SAM1 is regulated by protein S-nitrosylation. The covalent binding of nitric oxide (NO) to the Cys114 residue inhibits the enzyme activity.	495.962	715.758	276.166	-1.37393	4.73538e-25
AT5G51750.1	AT5G51750	subtilase 1.3;(source:Araport11)	29.9481	43.2189	16.6774	-1.37377	0.00313282
AT3G53730.1	AT3G53730	Histone superfamily protein;(source:Araport11)	15.179	21.9041	8.4539	-1.37351	0.0337412
AT2G46800.1	AT2G46800	Encodes a member of the zinc transporter (ZAT) and cation diffusion facilitator (CDF) families. It is expressed throughout the plant, especially in dividing, differentiating and expanding cells. The protein is localized to the vacuolar membrane. Mediates Zn ion homeostasis.	136.061	196.336	75.7852	-1.37334	3.79226e-12
AT1G07030.1	AT1G07030	Mitochondrial substrate carrier family protein;(source:Araport11)	22.4657	32.4134	12.5179	-1.3726	0.0171974
AT3G04080.1	AT3G04080	Encodes an Golgi-localized integral membrane enzyme with nucleoside diphosphate activity that when mutated in combination with ATAPY2 causes a complete inhibition of pollen germination.With respect to substrate specificity, APY1 shows the following preferences UTP>IDP>GDP.	133.285	192.292	74.2772	-1.37231	4.84156e-09
AT1G23290.1	AT1G23290	Encodes a ribosomal protein L27A, a constituent of the large subunit of the ribosomal complex. Regulated by TCP20. The mRNA is cell-to-cell mobile.	95.5227	137.805	53.2401	-1.37205	1.29006e-08
AT2G41705.1	AT2G41705	Encodes a fluoride export protein.	33.3702	48.1244	18.616	-1.37023	0.0131825
AT3G59080.1	AT3G59080	Eukaryotic aspartyl protease family protein;(source:Araport11)	25.8251	37.2373	14.4129	-1.36938	0.00444432
AT1G68690.1	AT1G68690	Encodes a member of the proline-rich extensin-like receptor kinase (PERK) family. This family consists of 15 predicted receptor kinases (PMID: 15653807).	165.164	238.122	92.2063	-1.36877	1.2273e-14
AT3G61150.1	AT3G61150	Encodes a homeobox-leucine zipper family protein belonging to the HD-ZIP IV family.	47.7854	68.8921	26.6787	-1.36865	7.6411e-05
AT4G22290.1	AT4G22290	Ubiquitin-specific protease family C19-related protein;(source:Araport11)	46.5325	67.0816	25.9833	-1.36833	0.000125499
AT4G11010.1	AT4G11010	nucleoside diphosphate kinase 3 (ndpk3), located to the inter-membrane space in mitochondria	21.3345	30.751	11.9181	-1.36748	0.0321143
AT5G06720.1	AT5G06720	Encodes a peroxidase with diverse roles in the wound response, flower development, and syncytium formation.	115.837	166.933	64.7409	-1.36652	5.84129e-09
AT3G43654.1	AT3G43654	transposable_element_gene;(source:Araport11);gypsy-like retrotransposon family, has a 4.7e-150 P-value blast match to GB:CAA73042 polyprotein (Gypsy_Ty3-element) (Ananas comosus);(source:TAIR10)	46.5799	67.1027	26.057	-1.3647	0.000965144
AT1G14290.1	AT1G14290	Encodes one of the two redundant sphingoid base hydroxylases (SBH). Involved in sphingolipid trihydroxy long-chain base (4-hydroxysphinganine) biosynthesis. Double mutants of SBHs were dwarfed and not able to progress from vegetative to reproductive growth.	19.4459	28.0126	10.8792	-1.3645	0.032301
AT2G21060.1	AT2G21060	Glycine-rich protein (AtGRP2b). Also named as CSP4 (cold shock domain protein 4) containing a well conserved cold shock domain (CSD) and glycine-rich motifs interspersed by two retroviral-like CCHC zinc fingers. AtCSP4 is expressed in all tissues but accumulates in reproductive tissues and those undergoing cell divisions. Overexpression of AtCSP4 reduces silique length and induces embryo lethalit…	22.1673	31.9298	12.4048	-1.364	0.0199025
AT5G20240.1	AT5G20240	Floral homeotic gene encoding a MADS domain transcription factor. Required for the specification of petal and stamen identities.	94.8102	136.563	53.0574	-1.36394	1.03623e-08
AT1G08960.1	AT1G08960	Encodes a member of the Potassium-dependent sodium-calcium exchanger like-family that localizes to the plasma membrane and nuclear periphery, and has a role in mediating high-af&#64257;nity K+ uptake and Na+ transport in yeast.	53.489	77.0438	29.9342	-1.36388	3.52595e-05
AT1G64040.1	AT1G64040	Encodes the catalytic subunit of a Type 1 phosphoprotein Ser/Thr phosphatase, expressed in roots, shoots and flowers.	70.2909	101.242	39.3398	-1.36375	3.9078e-06
AT3G10730.1	AT3G10730	Encodes a member of the Sad1/UNC-84 (SUN)-domain proteins: AtSUN1(At5g04990), AtSUN2(AT3G10730). SUN domain proteins are part of the cytoskeletal-nucleoskeletal bridging complexes. AtSUN1 and AtSUN2 are localized to the nuclear envelope and are present as homomers and heteromers in vivo.	86.1192	124.032	48.2068	-1.3634	9.48018e-08
AT5G13360.3	AT5G13360	Auxin-responsive GH3 family protein;(source:Araport11)	96.087	138.334	53.8399	-1.36141	1.67652e-08
AT5G18900.1	AT5G18900	2-oxoglutarate (2OG) and Fe(II)-dependent oxygenase superfamily protein;(source:Araport11)	101.315	145.851	56.7779	-1.36109	1.79304e-08
AT1G08700.1	AT1G08700	Encodes a protein similar to animal presenilin whose expression is increased in response to potassium (K+) deprivation. Located in intracellular membrane compartments.	64.0079	92.1442	35.8715	-1.36106	5.02549e-06
AT3G60340.1	AT3G60340	alpha/beta-Hydrolases superfamily protein;(source:Araport11)	30.7843	44.313	17.2555	-1.36068	0.00163381
AT5G62710.1	AT5G62710	Leucine-rich repeat protein kinase family protein;(source:Araport11)	79.3946	114.281	44.508	-1.36045	2.29139e-07
AT1G57860.1	AT1G57860	Translation protein SH3-like family protein;(source:Araport11)	28.0949	40.4382	15.7517	-1.36021	0.00386474
AT5G11230.1	AT5G11230	Nucleotide-sugar transporter family protein;(source:Araport11)	47.091	67.7556	26.4265	-1.35835	0.00075858
AT5G40000.1	AT5G40000	P-loop containing nucleoside triphosphate hydrolases superfamily protein;(source:Araport11)	326.111	469.148	183.074	-1.35762	7.07761e-24
AT4G04340.2	AT4G04340	Encodes a plasma membrane localized hyperosmolality gated calcium channel that is expressed in guard cells and roots.	71.8398	103.349	40.3309	-1.35756	1.43858e-06
AT2G10410.1	AT2G10410	Member of Sadhu non-coding retrotransposon family	41.0241	58.951	23.0972	-1.3518	0.000471367
AT4G22010.1	AT4G22010	SKU5 similar 4;(source:Araport11)	25.8418	37.1315	14.552	-1.35143	0.00433584
AT1G11680.1	AT1G11680	putative obtusifoliol 14-alpha demethylase involved in sterol biosynthesis. The mRNA is cell-to-cell mobile.	336.74	483.825	189.654	-1.35111	7.798e-23
AT4G27900.1	AT4G27900	CCT motif family protein;(source:Araport11)	21.1973	30.4548	11.9399	-1.35089	0.0277077
AT4G02600.1	AT4G02600	A member of a large family of seven-transmembrane domain proteins specific to plants, homologs of the barley mildew resistance locus o (MLO) protein. The Arabidopsis genome contains 15 genes encoding MLO proteins, with localization in plasma membrane. Phylogenetic analysis revealed four clades of closely-related AtMLO genes. ATMLO1 belongs to the clade II, with ATMLO13 and ATMLO15. The gene is ex…	43.0881	61.901	24.2751	-1.35048	0.000308393
AT1G52740.1	AT1G52740	Encodes HTA9, a histone H2A protein. Loss of all H2A.Z (triple mutant with HTA8 and HTA11) results in a reduction in DNA methylation of transposons but not that of genes. Loss of H2A.Z causes misregulation of many genes involved in the response to developmental and environmental cues, and that these genes tend to have high levels of gene-body H2A.Z.	30.5397	43.8717	17.2077	-1.35023	0.00205805
AT1G01050.1	AT1G01050	Encodes a soluble protein with inorganic pyrophosphatase activity that is highly specific for Mg-inorganic pyrophosphate.	17.9808	25.8213	10.1403	-1.34846	0.0239496
AT5G05110.1	AT5G05110	Cystatin/monellin family protein;(source:Araport11)	34.2773	49.2216	19.3331	-1.34821	0.00152598
AT1G17890.1	AT1G17890	NAD(P)-binding Rossmann-fold superfamily protein;(source:Araport11)	22.5594	32.3922	12.7265	-1.34781	0.0150214
AT2G45310.1	AT2G45310	UDP-D-glucuronate 4-epimerase	40.9736	58.8241	23.1232	-1.34707	0.000335549
AT2G38010.2	AT2G38010	Neutral/alkaline non-lysosomal ceramidase;(source:Araport11)	14.3203	20.5561	8.08445	-1.34634	0.0465061
AT3G06860.1	AT3G06860	Encodes a multifunctional protein. Involved in peroxisomal fatty acid beta oxidation. Loss-of-function mutant lacks hydroxyacyl-CoA dehydrogenase activity and have reduced levels of long-chain enoyl-CoA hydratase activity. The mutant has fewer but larger peroxisomes. The mRNA is cell-to-cell mobile.	169.745	243.66	95.8313	-1.3463	3.67955e-12
AT3G56800.1	AT3G56800	encodes a calmodulin	34.2777	49.2004	19.3549	-1.34597	0.000948911
AT1G47640.1	AT1G47640	seven transmembrane domain protein;(source:Araport11)	37.3451	53.6012	21.0891	-1.34577	0.000643027
AT2G37110.1	AT2G37110	PLAC8 family protein;(source:Araport11)	36.4701	52.3378	20.6024	-1.34504	0.00115088
AT4G11240.1	AT4G11240	encodes a type I serine/threonine protein phosphatase expressed in expressed in roots, rosettes and flowers.	49.4307	70.9353	27.9261	-1.34489	7.87478e-05
AT5G25510.1	AT5G25510	Protein phosphatase 2A regulatory B subunit family protein;(source:Araport11)	20.3141	29.1491	11.4791	-1.34444	0.017596
AT2G21190.1	AT2G21190	ER lumen protein retaining receptor family protein;(source:Araport11)	18.1005	25.9694	10.2316	-1.34377	0.0246912
AT4G32460.1	AT4G32460	choice-of-anchor C domain protein, putative (Protein of unknown function, DUF642);(source:Araport11)	39.8299	57.1405	22.5192	-1.34336	0.000434991
AT5G11210.1	AT5G11210	member of Putative ligand-gated ion channel subunit family	61.4398	88.1424	34.7372	-1.34336	4.59825e-05
AT2G38310.1	AT2G38310	Encodes a member of the PYR (pyrabactin resistance )/PYL(PYR1-like)/RCAR (regulatory components of ABA receptor) family proteins with 14 members. PYR/PYL/RCAR family proteins function as abscisic acid sensors. Mediate ABA-dependent regulation of protein phosphatase 2Cs ABI1 and ABI2. The mRNA is cell-to-cell mobile.	70.8913	101.686	40.0963	-1.34258	1.98823e-06
AT2G37410.1	AT2G37410	Mitochondrial inner membrane translocase. Together with AtTIM17-1, TIM17-2 has a long C-terminal extension not present in other TIMs. The extension is located in the outer membrane and so TIM17-2 links the inner and outer mitochondrial membranes. The C-terminal region is essential for protein import into mitochondria via the general import pathway but is not necessary for import via the carrier p…	162.4	232.942	91.8586	-1.34248	6.65109e-14
AT4G14420.1	AT4G14420	HR-like lesion-inducing protein-like protein;(source:Araport11)	25.3581	36.3729	14.3434	-1.34248	0.00830115
AT1G54115.1	AT1G54115	Involved in cation (Na and K) homeostasis.	30.9421	44.3765	17.5076	-1.34181	0.00256028
AT2G01850.1	AT2G01850	EXGT-A3 has homology to xyloglucan endotransglucosylases/hydrolases (XTHs). Mutants in this gene show a lesion mimic phenotype associated with leaf maturation and a reduction in the number of tertiary veins. Individual tracheary elements in the mutants are shorter, but phloem transport activity is not severely affected. EXGT-A3 plays a role in xyloglucan degradation in the differentiating trachea…	287.287	412.01	162.563	-1.34168	6.59221e-19
AT2G07773.1	AT2G07773	cytochrome B/B6 protein;(source:Araport11)	64.2092	92.0385	36.38	-1.33909	7.51099e-06
AT3G54130.1	AT3G54130	Josephin family protein;(source:Araport11)	16.5898	23.7781	9.40142	-1.33868	0.0353696
AT5G55190.1	AT5G55190	A member of RAN GTPase gene family. Encodes a small soluble GTP-binding protein. Likely to be involved in nuclear translocation of proteins. May also be involved in cell cycle progression.	91.6105	131.298	51.9231	-1.33839	4.19274e-08
AT5G05480.1	AT5G05480	Peptide-N4-(N-acetyl-beta-glucosaminyl)asparagine amidase A protein;(source:Araport11)	40.7956	58.4463	23.145	-1.33641	0.000613965
AT3G08580.1	AT3G08580	mitochondrial ADP/ATP carrier	294.435	421.8	167.07	-1.33611	3.17159e-21
AT2G22330.1	AT2G22330	Encodes a cytochrome P450. Involved in tryptophan metabolism. Converts Trp to indole-3-acetaldoxime (IAOx), a precursor to IAA and indole glucosinolates. The mRNA is cell-to-cell mobile.	37.5214	53.7493	21.2935	-1.33583	0.00198234
AT3G49180.1	AT3G49180	Transducin/WD40 repeat-like superfamily protein;(source:Araport11)	16.72	23.9473	9.49273	-1.33497	0.0327046
AT2G28890.1	AT2G28890	Encodes a protein phosphatase 2C like gene, similar to POL. Involved in leaf development. Knockout mutants have abnormally shaped leaves.	111.013	158.993	63.0327	-1.33479	5.63186e-09
AT4G08810.1	AT4G08810	Calcium binding protein involved in cryptochrome and phytochrome coaction	277.877	397.877	157.877	-1.33352	6.42198e-17
AT4G30260.1	AT4G30260	Encodes one of the two YPT/RAB GTPase Interacting Protein 4a (YIP4a) and YIP4b (formerly YIP2), which form a TGN-localized complex with ECHIDNA (ECH). This complex is required for the secretion of cell wall polysaccharides.	26.4645	37.8902	15.0387	-1.33314	0.0149655
AT3G08550.1	AT3G08550	mutant is Dwarfed and shows defects in cell elongation; Cellulose deficient; Plasma Membrane Protein	67.5065	96.6508	38.3622	-1.3331	0.000208439
AT5G67540.2	AT5G67540	Arabinanase/levansucrase/invertase;(source:Araport11)	63.3164	90.6481	35.9846	-1.3329	0.000139367
AT1G41880.1	AT1G41880	Ribosomal protein L35Ae family protein;(source:Araport11)	138.085	197.663	78.5063	-1.33216	7.83417e-11
AT1G02720.1	AT1G02720	Encodes a protein with putative galacturonosyltransferase activity.	18.1141	25.9271	10.3012	-1.33165	0.0247768
AT3G62840.1	AT3G62840	Small nuclear ribonucleoprotein family protein;(source:Araport11)	47.9175	68.5565	27.2785	-1.32953	0.000322617
AT1G67680.1	AT1G67680	SRP72 RNA-binding domain-containing protein;(source:Araport11)	113.864	162.892	64.8364	-1.32904	1.58138e-08
AT4G34500.1	AT4G34500	Protein kinase superfamily protein;(source:Araport11)	19.5082	27.9068	11.1096	-1.32881	0.0183403
AT5G40250.1	AT5G40250	RING/U-box superfamily protein;(source:Araport11)	37.0508	52.9907	21.1109	-1.32775	0.00108563
AT3G52930.1	AT3G52930	Aldolase superfamily protein;(source:Araport11)	182.989	261.692	104.285	-1.32734	6.74803e-15
AT1G07430.1	AT1G07430	Encodes a member of the group A protein phosphatase 2C (PP2C) family that is responsible for negatively regulating seed dormancy.	67.7616	96.9047	38.6185	-1.32727	5.01338e-06
AT2G43330.1	AT2G43330	Encodes a tonoplast-localized myo-inositol exporter, involved in efflux of myo-inositol from the vacuole to the cytosol. The gene is ubiquitously expressed. Reduced root growth in knock-out mutants grown on low inositol agar medium.	41.1266	58.7606	23.4926	-1.32264	0.000454449
AT3G05400.1	AT3G05400	Major facilitator superfamily protein;(source:Araport11)	16.7336	23.905	9.56227	-1.32189	0.0333773
AT1G71020.1	AT1G71020	Encodes a nuclear localized plant U-Box protein that interacts with MYC2 and regulates its stability by acting as an E3 ubiquitin ligase and polyubiquitinating MYC2. By this mechanism, it targets MYC2 for destruction thereby affecting JA signaling.	73.2558	104.633	41.8783	-1.32107	1.82025e-06
AT1G08280.1	AT1G08280	Encodes a glycosyltransferase (GT) GALT29A, which belongs to the Carbohydrate Active Enzyme family GT29. GALT29A co-expresses with other arabinogalactan GTs, GALT31A and GLCAT14A. The recombinant GALT29A expressed in Nicotiana benthamiana demonstrated a galactosyltransferase activity, transferring galactose from UDP-galactose to a mixture of various oligosaccharides derived from arabinogalactan p…	31.6636	45.2198	18.1075	-1.32037	0.00194007
AT1G10950.1	AT1G10950	Encodes an Arabidopsis Transmembrane nine (TMN) protein. Transmembrane nine (TM9) proteins are localized in the secretory pathway of eukaryotic cells and are involved in cell adhesion and phagocytosis.	327.842	468.199	187.485	-1.32034	5.28576e-23
AT1G49240.1	AT1G49240	Member of a subclass of actins composed of ACT2 and ACT8. Its mRNA is strongly expressed in strongly expressed in leaves, roots, stems, flowers, pollen, and siliques. However, protein expression, assayed by a ACT8:GUS fusion reporter, is very low in pollen.	111.716	159.543	63.8889	-1.32031	1.03482e-08
AT3G04840.1	AT3G04840	Ribosomal protein S3Ae;(source:Araport11)	139.977	199.897	80.0578	-1.32014	3.89775e-11
AT2G33530.1	AT2G33530	serine carboxypeptidase-like 46;(source:Araport11)	15.7839	22.5358	9.03196	-1.31911	0.0387613
AT5G27850.1	AT5G27850	Ribosomal protein L18e/L15 superfamily protein;(source:Araport11)	144.605	206.404	82.8048	-1.31768	3.35206e-12
AT4G20890.1	AT4G20890	tubulin 9 The mRNA is cell-to-cell mobile.	120.525	172.032	69.0177	-1.31764	3.30559e-09
AT3G06470.1	AT3G06470	GNS1/SUR4 membrane protein family;(source:Araport11)	17.2206	24.579	9.86219	-1.31745	0.0321105
AT5G13500.1	AT5G13500	Hyp O-arabinosyltransferase-like protein;(source:Araport11)	45.9368	65.5643	26.3092	-1.31734	0.000186315
AT1G72480.1	AT1G72480	Lung seven transmembrane receptor family protein;(source:Araport11)	53.0133	75.6534	30.3732	-1.31661	7.08996e-05
AT3G19100.1	AT3G19100	Protein kinase superfamily protein;(source:Araport11)	373.071	532.352	213.79	-1.31618	5.96535e-23
AT3G06150.1	AT3G06150	cytochrome P450 family protein;(source:Araport11)	33.4915	47.7889	19.1941	-1.31601	0.00139575
AT1G61820.1	AT1G61820	beta glucosidase 46;(source:Araport11)	51.5449	73.5467	29.543	-1.31585	8.47186e-05
AT3G03470.1	AT3G03470	member of CYP89A	21.9107	31.2558	12.5657	-1.31464	0.0164969
AT5G36950.1	AT5G36950	Encodes a putative DegP protease.	14.8556	21.1878	8.52344	-1.31373	0.0469995
AT1G79540.1	AT1G79540	Pentatricopeptide repeat (PPR) superfamily protein;(source:Araport11)	42.7738	60.9943	24.5533	-1.31276	0.000339393
AT1G30620.1	AT1G30620	encodes a type-II membrane protein that catalyzes 4-epimerization of UDP-D-Xylose to UDP-L-Arabinose in vitro, the nucleotide sugar used by glycosyltransferases in the arabinosylation of cell wall polysaccharides and wall-resident proteoglycans.	93.7494	133.677	53.8223	-1.31247	7.02648e-08
AT3G48560.1	AT3G48560	Catalyzes the formation of acetolactate from pyruvate, the first step in valine and isoleucine biosynthesis. Requires FAD, thiamine pyrophosphate and Mg. Inhibited by the sulphonylurea herbicide, chlorsulphuron, and the imidazolinone herbicide, imazapyr. The obtained crystal structure of acetohydroxyacid synthase AHAS, EC 2.2.1.6)in complex with herbicides of the sulphonylurea and imidazolinone f…	395.305	563.629	226.982	-1.31217	6.47025e-25
AT2G46500.1	AT2G46500	Phosphoinositide kinase which undergo autophosphorylation and phosphorylate serine/threonine residues of protein substrates. Contains phosphoinositide 3/4-kinase and ubiquitin-like domains. Phosphorylates PUFD1 and RPN10 in vitro.	259.811	370.412	149.21	-1.31178	3.14109e-19
AT4G24770.1	AT4G24770	Encodes a chloroplast RNA-binding protein. A substrate of the type III effector HopU1 (mono-ADP-ribosyltransferase). Required for editing and stability of specific chloroplast mRNAs.	47.6473	67.9248	27.3698	-1.31135	0.000253643
AT3G19380.1	AT3G19380	plant U-box 25;(source:Araport11)	219.384	312.742	126.026	-1.31125	6.62187e-17
AT5G35590.1	AT5G35590	Encodes 20S proteasome subunit PAA1 (PAA1).	75.3612	107.414	43.3083	-1.31046	1.75177e-06
AT4G19200.1	AT4G19200	proline-rich family protein;(source:Araport11)	99.941	142.439	57.4431	-1.31014	6.43236e-08
AT5G18500.1	AT5G18500	Protein kinase superfamily protein;(source:Araport11)	81.7362	116.469	47.0029	-1.30913	5.43355e-06
AT3G15820.1	AT3G15820	Functions as phosphatidylcholine:diacylglycerol cholinephosphotransferase, a major reaction for the transfer of 18:1 into phosphatidylcholine for desaturation and also for the reverse transfer of 18:2 and 18:3 into the triacylglycerols synthesis pathway	31.5711	44.987	18.1552	-1.30912	0.00254136
AT3G02360.2	AT3G02360	6-phosphogluconate dehydrogenase family protein;(source:Araport11)	186.061	265.059	107.062	-1.30786	1.37412e-14
AT2G03590.1	AT2G03590	Encodes a member of a class of allantoin transporters.	23.7389	33.8038	13.674	-1.30575	0.00857744
AT2G17520.1	AT2G17520	Encodes a endoribonuclease/protein kinase IRE1-like protein that is predicted to form a type I transmembrane protein structure and contain kinase/endoribonuclease domains at their C-terminal halves. The transcript levels for several ER-stress responsive genes, including six protein disulfide isomerases (PDIs), BiP2, and AtbZIP60 are not affected in ire1-2 null mutants. The mRNA is cell-to-cell mo…	219.203	312.132	126.274	-1.3056	1.18148e-15
AT2G20240.1	AT2G20240	GPI-anchored adhesin-like protein, putative (DUF3741);(source:Araport11)	22.3663	31.8452	12.8874	-1.30512	0.0144543
AT5G24960.1	AT5G24960	putative cytochrome P450	33.9071	48.2725	19.5417	-1.30464	0.00157625
AT4G28350.1	AT4G28350	Concanavalin A-like lectin protein kinase family protein;(source:Araport11)	40.672	57.8992	23.4449	-1.30427	0.00157432
AT2G47000.1	AT2G47000	Encodes an auxin efflux transmembrane transporter that is a member of the multidrug resistance P-glycoprotein (MDR/PGP) subfamily of ABC transporters. Functions in the basipetal redirection of auxin from the root tip. Exhibits apolar plasma membrane localization in the root cap and polar localization in tissues above and is involved in root hair elongation.	1813.92	2581.72	1046.12	-1.30328	2.1853e-21
AT5G18800.1	AT5G18800	Cox19-like CHCH family protein;(source:Araport11)	15.819	22.5147	9.12328	-1.30324	0.0472939
AT3G53780.2	AT3G53780	RHOMBOID-like protein 4;(source:Araport11)	36.7594	52.3166	21.2022	-1.30306	0.00296411
AT4G32410.1	AT4G32410	Encodes a cellulose synthase isomer. CESA1 mutants have cellulose defect in the primary cell wall. Multiple lines of evidence suggest that CESA1, along with CESA3 and CESA6 are present in the same plasma membrane complex for cellulose biosynthesis. lasma membrane complex for cellulose biosynthesis. As inferred from the null role of secondary wall-type CesAs, included in a set of five primary wall…	1161.63	1652.96	670.31	-1.30215	3.21184e-25
AT3G61590.1	AT3G61590	Galactose oxidase/kelch repeat superfamily protein;(source:Araport11)	34.4582	49.0312	19.8852	-1.302	0.00406057
AT5G34850.1	AT5G34850	Encodes a root-secreted purple acid phosphatase precursor involved in extracellular phosphate-scavenging.	68.94	98.0835	39.7964	-1.30137	1.18804e-05
AT1G57720.1	AT1G57720	Translation elongation factor EF1B, gamma chain;(source:Araport11)	148.513	211.292	85.7345	-1.30129	7.38737e-12
AT4G25570.1	AT4G25570	Encodes cytochrome b561.	32.289	45.9361	18.642	-1.30107	0.0136192
AT5G64400.2	AT5G64400	CHCH domain protein;(source:Araport11)	20.52	29.1914	11.8485	-1.30083	0.018609
AT3G11510.1	AT3G11510	Ribosomal protein S11 family protein;(source:Araport11)	57.9755	82.4571	33.4939	-1.29974	0.000431212
AT1G34300.1	AT1G34300	lectin protein kinase family protein;(source:Araport11)	136.63	194.314	78.9453	-1.29947	3.68008e-10
AT4G21600.1	AT4G21600	Encodes a protein with mismatch-specific endonuclease activity with a preference for T/G, A/G, and G/G of single base mismatches. It also has the ability to cleave indel types of mismatches (heteroduplexes with loops).	22.3028	31.7182	12.8874	-1.29935	0.0342928
AT3G59420.1	AT3G59420	Encodes a membrane localized protein with similarity to receptor kinases which is involved in epidermal cell differentiation. Flowers of mutants have disorganized ovule integument growth and abnormal sepal margins. In the roots, mutants initiate more lateral roots but fewer laterals actually emerge due to defects in lateral root formation. Mutants also display disorganized columella. The root phe…	69.4272	98.7363	40.1181	-1.29933	5.16203e-05
AT4G32530.2	AT4G32530	ATPase, F0/V0 complex, subunit C protein;(source:Araport11)	22.4989	31.9933	13.0046	-1.29874	0.027778
AT3G58700.1	AT3G58700	Ribosomal L5P family protein;(source:Araport11)	41.1064	58.4463	23.7666	-1.29818	0.000521507
AT2G42680.1	AT2G42680	One of three genes in A. thaliana encoding multiprotein bridging factor 1, a highly conserved transcriptional coactivator. May serve as a bridging factor between a bZIP factor and TBP. Its expression is developmentally regulated. The mRNA is cell-to-cell mobile.	30.7973	43.7871	17.8076	-1.29802	0.00306922
AT2G07678.1	AT2G07678	hypothetical protein;(source:Araport11)	27.4372	39.0055	15.869	-1.29747	0.00510763
AT3G20870.1	AT3G20870	ZIP metal ion transporter family;(source:Araport11)	16.7714	23.8416	9.70134	-1.29722	0.0371422
AT5G57290.1	AT5G57290	60S acidic ribosomal protein family;(source:Araport11)	40.5666	57.6665	23.4667	-1.29712	0.000752452
AT3G21190.1	AT3G21190	O-fucosyltransferase family protein;(source:Araport11)	51.3626	72.9997	29.7256	-1.29618	0.000135398
AT4G34220.1	AT4G34220	Encodes a receptor like kinase involved in ABA-mediated seedling development and drought tolerance.RDK1 is an atypical or pseudokinase and has no phosphorylation activity. Its expression is upregulated in response to ABA.interacts with ABI1 and other PP2C phosphatases.	51.4074	73.0631	29.7516	-1.29618	0.000319634
AT2G04350.1	AT2G04350	AMP-dependent synthetase and ligase family protein;(source:Araport11)	142.255	202.17	82.3399	-1.2959	1.36597e-09
AT5G41060.1	AT5G41060	DHHC-type zinc finger family protein;(source:Araport11)	26.1628	37.1738	15.1518	-1.29479	0.00609565
AT1G55420.1	AT1G55420	Cysteine/Histidine-rich C1 domain family protein;(source:Araport11)	44.4266	63.1221	25.7312	-1.29463	0.000397964
AT2G30050.1	AT2G30050	transducin family protein / WD-40 repeat family protein;(source:Araport11)	28.5091	40.5016	16.5166	-1.29407	0.00739894
AT5G66510.2	AT5G66510	Encodes mitochondrial gamma carbonic anhydrase. Component of the NADH dehydrogenase complex.	22.4034	31.824	12.9829	-1.29351	0.0168137
AT5G27920.1	AT5G27920	F-box family protein;(source:Araport11)	37.3265	53.0118	21.6412	-1.29253	0.00218371
AT4G24330.1	AT4G24330	hypothetical protein (DUF1682);(source:Araport11)	186.917	265.458	108.375	-1.29245	3.49597e-13
AT1G57600.1	AT1G57600	MBOAT (membrane bound O-acyl transferase) family protein;(source:Araport11)	21.8294	31.0019	12.657	-1.29242	0.0459318
AT4G30600.1	AT4G30600	signal recognition particle receptor alpha subunit family protein;(source:Araport11)	340.874	484.1	197.648	-1.29238	1.2231e-22
AT1G09850.1	AT1G09850	Arabidopsis thaliana papain-like cysteine peptidase	21.9809	31.2135	12.7483	-1.29186	0.0175501
AT2G17360.1	AT2G17360	Ribosomal protein S4 (RPS4A) family protein;(source:Araport11)	189.882	269.629	110.135	-1.2917	1.846e-14
AT1G09290.1	AT1G09290	hypothetical protein;(source:Araport11)	35.9348	51.0109	20.8587	-1.29016	0.00136976
AT1G09690.1	AT1G09690	Translation protein SH3-like family protein;(source:Araport11)	192.957	273.906	112.009	-1.29007	8.62547e-12
AT1G04610.1	AT1G04610	YUCCA 3;(source:Araport11)	76.116	108.046	44.1863	-1.28997	2.18085e-06
AT3G04880.1	AT3G04880	encodes a novel protein involved in DNA repair from UV damage. Isolated by functional complementation of E. coli UV-sensitive mutants (UVR genes).	42.5274	60.3625	24.6923	-1.28959	0.000506309
AT1G18740.1	AT1G18740	ROH1, putative (DUF793);(source:Araport11)	116.752	165.712	67.7921	-1.28949	1.50812e-09
AT4G19120.1	AT4G19120	S-adenosyl-L-methionine-dependent methyltransferases superfamily protein;(source:Araport11)	52.8607	75.0006	30.7209	-1.28768	0.000133764
AT4G18230.1	AT4G18230	UDP-N-acetylglucosamine transferase subunit ALG14-like protein;(source:Araport11)	25.3011	35.8893	14.7129	-1.28648	0.00727053
AT4G24690.1	AT4G24690	Encodes NBR1, a selective autophagy substrate. The mRNA is cell-to-cell mobile.	321.244	455.668	186.82	-1.28633	3.31647e-20
AT4G27000.1	AT4G27000	RNA-binding (RRM/RBD/RNP motifs) family protein;(source:Araport11)	189.254	268.408	110.101	-1.2856	2.52355e-10
AT5G16170.1	AT5G16170	Core-2/I-branching beta-1,6-N-acetylglucosaminyltransferase family protein;(source:Araport11)	38.4225	54.4868	22.3583	-1.28509	0.000925674
AT4G16370.1	AT4G16370	Encodes a phloem-specific iron transporter that is essential for systemic iron signaling and redistribution of iron and cadmium. It loads iron into the phloem, facilitates iron recirculation from the xylem to the phloem, and regulates both shoot-to-root iron signaling and iron redistribution from mature to developing tissues.	56.6017	80.2658	32.9376	-1.28505	6.26253e-05
AT3G55750.1	AT3G55750	Ribosomal protein L35Ae family protein;(source:Araport11)	109.592	155.39	63.7934	-1.28442	6.45657e-06
AT3G62260.2	AT3G62260	Protein phosphatase 2C family protein;(source:Araport11)	31.7982	45.0717	18.5247	-1.28277	0.00244576
AT5G51640.1	AT5G51640	Encodes leaf-senescence-related protein. A member of the TBL (TRICHOME BIREFRINGENCE-LIKE) gene family containing a plant-specific DUF231 (domain of unknown function) domain. TBL gene family has 46 members, two of which (TBR/AT5G06700 and TBL3/AT5G01360) have been shown to be involved in the synthesis and deposition of secondary wall cellulose, presumably by influencing the esterification state o…	84.0474	119.123	48.9716	-1.28244	1.0094e-06
AT4G14950.1	AT4G14950	KMS1 encode a endoplasmic reticulum protein involved in the early secretory pathway.	30.8354	43.7025	17.9684	-1.28225	0.00835165
AT5G67080.1	AT5G67080	member of MEKK subfamily	19.693	27.9068	11.4791	-1.28161	0.0225363
AT3G27240.1	AT3G27240	Cytochrome C1 family;(source:Araport11)	29.973	42.4602	17.4859	-1.27992	0.00382316
AT1G09900.1	AT1G09900	Pentatricopeptide repeat (PPR-like) superfamily protein;(source:Araport11)	20.6666	29.276	12.0571	-1.27983	0.0231074
AT3G53810.1	AT3G53810	Concanavalin A-like lectin protein kinase family protein;(source:Araport11)	60.9197	86.2896	35.5498	-1.27935	0.000105234
AT3G28180.1	AT3G28180	encodes a gene similar to cellulose synthase The mRNA is cell-to-cell mobile.	293.438	415.628	171.247	-1.27922	1.16055e-19
AT3G11940.1	AT3G11940	One of two genes encoding the ribosomal protein S5. Mutants have semi-dominant developmental phenotypes. Most cell-division processes are delayed or disturbed in the heterozygous mutant, and development is completely arrested at an early embryonic stage in the homozygous mutant.	185.742	263.061	108.423	-1.27873	1.99276e-12
AT3G47960.1	AT3G47960	Encodes a high-affinity, proton-dependent glucosinolate-specific transporter that is crucial for the transport of both methionine- and tryptophan-derived glucosinolates to seeds.	54.3933	77.0226	31.7639	-1.27789	0.00171652
AT2G28470.1	AT2G28470	putative beta-galactosidase (BGAL8 gene)	16.8836	23.905	9.86219	-1.27733	0.0404053
AT3G05590.1	AT3G05590	Encodes cytoplasmic ribosomal protein L18.	119.268	168.85	69.6871	-1.27677	2.29633e-09
AT3G23570.1	AT3G23570	alpha/beta-Hydrolases superfamily protein;(source:Araport11)	23.9973	33.973	14.0217	-1.27673	0.0330956
AT5G57560.1	AT5G57560	Encodes a cell wall-modifying enzyme, rapidly upregulated in response to environmental stimuli.	279.527	395.704	163.349	-1.27646	2.78753e-19
AT2G14720.1	AT2G14720	encodes a vacuolar sorting receptor	193.735	274.244	113.226	-1.27626	3.72242e-14
AT3G53630.1	AT3G53630	hypothetical protein;(source:Araport11)	55.3545	78.3495	32.3596	-1.27573	8.55356e-05
AT1G67410.1	AT1G67410	Exostosin family protein;(source:Araport11)	28.05	39.7007	16.3993	-1.27553	0.00684647
AT2G07735.1	AT2G07735	transposable_element_gene;(source:Araport11);copia-like retrotransposon family, has a 4.8e-21 P-value blast match to reverse transcriptase (Ty1_Copia-element) (Arabidopsis thaliana);(source:TAIR10)	44.1459	62.4692	25.8225	-1.27452	0.000396056
AT1G61570.1	AT1G61570	Encodes a putative small zinc finger-like protein (TIM13); nucleus-encoded gene whose product is found in the mitochondrial inner membrane space.	18.278	25.8636	10.6924	-1.27434	0.0450564
AT4G17550.1	AT4G17550	Encodes a member of the phosphate starvation-induced glycerol-3-phosphate permease gene family: AT3G47420(G3Pp1), AT4G25220(G3Pp2), AT1G30560(G3Pp3), AT4G17550(G3Pp4) and AT2G13100(G3Pp5).	29.0557	41.1122	16.9991	-1.27411	0.00529277
AT1G65590.1	AT1G65590	Encodes a protein with beta-hexosaminidase activity. Located on the plasma membrane.	50.1243	70.9141	29.3344	-1.27348	0.000173678
AT5G47120.1	AT5G47120	Encodes BI-1, a homolog of mammalian Bax inhibitor 1. Functions as an attenuator of biotic and abiotic types of cell death. Bax-induced cell death can be downregulated by ectopically expressing AtBI in planta. The mRNA is cell-to-cell mobile.	60.3279	85.3406	35.3152	-1.27294	0.000290146
AT1G19680.1	AT1G19680	RING/U-box superfamily protein;(source:Araport11)	30.6568	43.3669	17.9466	-1.27288	0.0094432
AT3G12700.1	AT3G12700	Encodes an aspartic protease has an important regulatory function in chloroplasts that not only influences photosynthetic carbon metabolism but also plastid and nuclear gene expression.	129.609	183.342	75.8765	-1.27282	7.65948e-10
AT5G64310.1	AT5G64310	Encodes arabinogalactan-protein (AGP1). The mRNA is cell-to-cell mobile.	70.3284	99.4738	41.1829	-1.27227	7.92406e-06
AT1G10990.2	AT1G10990	transmembrane protein;(source:Araport11)	53.3892	75.5053	31.273	-1.27166	0.000358189
AT3G17240.1	AT3G17240	lipoamide dehydrogenase precursor	110.361	156.067	64.6538	-1.27136	2.05903e-07
AT1G77330.1	AT1G77330	similar to 1-aminocyclopropane-1-carboxylate oxidase GI:3386565 from (Sorghum bicolor)	139.667	197.494	81.8397	-1.27093	1.97849e-10
AT2G39390.1	AT2G39390	Ribosomal L29 family protein;(source:Araport11)	69.9082	98.8421	40.9743	-1.27041	1.03836e-05
AT1G03900.1	AT1G03900	member of NAP family, an heterogeneous subfamily of the ATP-binding Cassette (ABC) superfamily of membrane transporters. The NAPs proteins are characterized by having only one nucleotide-binding folds (NBFs) domain.	94.3185	133.341	55.2959	-1.26988	8.46328e-08
AT1G53310.1	AT1G53310	Encodes one of four Arabidopsis phosphoenolpyruvate carboxylase proteins.Plays an important role in carbon and nitrogen metabolism.	330.107	466.66	193.553	-1.26964	2.18736e-17
AT2G22470.1	AT2G22470	Encodes arabinogalactan-protein (AGP2).	106.666	150.781	62.5502	-1.26937	6.49119e-08
AT3G12490.2	AT3G12490	Encodes a protein with cysteine proteinase inhibitor activity. Overexpression increases tolerance to abiotic stressors (i.e.salt,osmotic, cold stress).	69.8339	98.7152	40.9525	-1.26932	1.04265e-05
AT1G26120.1	AT1G26120	alpha/beta-Hydrolases superfamily protein;(source:Araport11)	25.8258	36.4998	15.1518	-1.2684	0.00773066
AT1G55130.1	AT1G55130	Encodes an Arabidopsis Transmembrane nine (TMN) protein. Transmembrane nine (TM9) proteins are localized in the secretory pathway of eukaryotic cells and are involved in cell adhesion and phagocytosis.	37.1225	52.4647	21.7803	-1.26833	0.00137871
AT3G17250.1	AT3G17250	Protein phosphatase 2C family protein;(source:Araport11)	19.1988	27.127	11.2705	-1.26718	0.0488265
AT1G27500.1	AT1G27500	Tetratricopeptide repeat (TPR)-like superfamily protein;(source:Araport11)	47.9881	67.7979	28.1783	-1.26666	0.000266292
AT5G47780.1	AT5G47780	Encodes a protein with putative galacturonosyltransferase activity. The mRNA is cell-to-cell mobile.	165.826	234.226	97.4264	-1.26552	9.08472e-13
AT4G09800.1	AT4G09800	encodes a ribosomal protein S18C, a constituent of the small subunit of the ribosomal complex	37.1016	52.4013	21.802	-1.26514	0.00319509
AT1G22200.1	AT1G22200	Endoplasmic reticulum vesicle transporter protein;(source:Araport11)	68.5516	96.8201	40.2832	-1.26513	1.06496e-05
AT1G03790.1	AT1G03790	Encodes SOMNUS (SOM), a nucleus-localized CCCH-type zinc finger protein. SOM negatively regulates light-dependent seed germination downstream of PIL5 (AT2G20180).	25.7835	36.4152	15.1518	-1.26505	0.0101009
AT3G50500.2	AT3G50500	encodes a member of SNF1-related protein kinases (SnRK2) whose activity is activated by ionic (salt) and non-ionic (mannitol) osmotic stress. Enzyme involved in the ABA signaling during seed germination, dormancy and seedling growth.	63.4274	89.5751	37.2798	-1.2647	2.85405e-05
AT5G67130.1	AT5G67130	PLC-like phosphodiesterases superfamily protein;(source:Araport11)	70.4094	99.4315	41.3873	-1.26451	0.000150236
AT2G19130.1	AT2G19130	S-locus lectin protein kinase family protein;(source:Araport11)	20.228	28.5597	11.8963	-1.26347	0.0277277
AT3G13920.2	AT3G13920	eukaryotic translation initiation factor 4A-1	449.552	634.651	264.453	-1.26295	4.31156e-20
AT5G27770.1	AT5G27770	Ribosomal L22e protein family;(source:Araport11)	34.2388	48.336	20.1416	-1.26292	0.00211679
AT1G27100.1	AT1G27100	Actin cross-linking protein;(source:Araport11)	64.2714	90.7327	37.8101	-1.26285	6.51914e-05
AT5G54500.2	AT5G54500	Encodes a flavin mononucleotide-binding flavodoxin-like quinone reductase that is a primary auxin-response gene.	102.395	144.548	60.2421	-1.26271	0.000133466
[truncated: 4,701 more rows]
