# Supplementary material for: Profiling the onset of somatic embryogenesis in Arabidopsis
Source: BMC Genomics. 2017 Dec 29;18:998. doi: 10.1186/s12864-017-4391-1 (PMC5747089; doi:10.1186/s12864-017-4391-1)
Supplement: Supplementary file 4 — Expression data concerning all the genes discussed in the main text. (XLSX 16 kb) [file 12864_2017_4391_MOESM4_ESM.xlsx]

## Sheet: Sheet1
Table S3: Expression data concerning all the genes discussed in the main text
		base mean	Expression in Callus cells	Expression in embryogenic cells	log2 fold change	FDR	fold change	statistical significance p<0.05
AT1G28300	LEC2	6.65492	0.652863	12.657	4.27701	0.00129317	19.3869	YES
AT1G21970	LEC1	no detection	no detection	no detection	NA	NA	NA	NA
AT5G13790	AGL15	45.7564	34.6259	56.8869	0.716246	0.0536354	NO	NO
AT1G71830	SERK1	94.295	69.5661	119.024	0.774796	0.00159925	1.71095	YES
AT1G78080	WIND1	1238.85	877.338	1600.37	0.867197	1.68313e-11	1.82411	YES
AT5G17430	AIL2/PLT4/BBM	254.894	184.941	324.847	0.812694	7.07382e-08	1.75649	YES
AT4G37750	ANT	12.656	2.65376	22.6582	3.09392	0.00677081	8.53815	YES
AT5G57390	AIL5	277.155	244.358	309.952	0.343049	0.0324444	1.26843	YES
AT5G65510	AIL7	127.662	103.454	151.87	0.553844	0.00962194	1.46799	YES
AT2G27250	CLV3	no detection	no detection	no detection	NA	NA	NA	NA
AT1G65380	CLV2	28.6309	36.5421	20.7196	-0.818562	0.0931246	NO	NO
AT2G17950	WUS	no detection	no detection	no detection	NA	NA	NA	NA
AT5G59340	WOX2	no detection	no detection	no detection	NA	NA	NA	NA
AT5G45980	WOX9	no detection	no detection	no detection	NA	NA	NA	NA
AT1G62360	STM	7.94673	11.9208	3.97269	-1.58529	0.0966354	NO	NO
AT4G08150	KNAT1/BP	13.4347	9.98335	16.886	0.758234	0.375765	NO	NO
AT1G70510	KNAT2	4.10846	1.97975	6.23717	1.65558	0.24167	NO	NO
AT5G25220	KNAT3	261.278	159.794	362.762	1.18281	1.03298e-13	2.27019	YES
AT5G11060	KNAT4	27.9884	6.5921	49.3847	2.90525	1.46624e-08	7.49149	YES
AT4G32040	KNAT5	114.451	92.1654	136.736	0.569097	0.0140742	1.48359	YES
AT1G23380	KNAT6	98.2413	91.8933	104.589	0.186703	0.549169	NO	NO
AT2G37630	AS1	108.805	57.5607	160.05	1.47537	7.52859e-11	2.78055	YES
AT3G54220	SCR	178.379	133.93	222.827	0.734438	3.01179e-05	1.66375	YES
AT4G37650	SHR	223.084	163.711	282.456	0.786875	2.92119e-06	1.72533	YES
AT5G03150	JKD	98.8316	64.848	132.815	1.03429	1.47967e-05	2.0481	YES
AT4G03270	CYCD6	17.9774	4.61235	31.3425	2.76455	2.91333e-05	6.79534	YES
AT1G26870	FEZ	64.0145	83.382	44.6471	-0.90117	0.00726471	0.535452	YES
AT1G79580	SMB	141.386	187.193	95.5791	-0.96976	6.65307e-06	0.510591	YES
AT1G33280	BRN1	42.78	57.0559	28.5042	-1.0012	0.00852456	0.499583	YES
AT5G16560	KAN1	51.792	25.1473	78.4367	1.64113	8.44418e-06	3.11909	YES
AT1G32240	KAN2	28.8129	6.0027	51.6232	3.10434	1.50812e-09	8.59999	YES
AT4G17695	KAN3	no detection	no detection	no detection	NA	NA	NA	NA
AT5G42630	KAN4/ATS	28.5316	22.5781	34.485	0.611041	0.203901	NO	NO
AT2G45190	FIL/YAB1/AFO	no detection	no detection	no detection	NA	NA	NA	NA
AT1G08465	YAB2	no detection	no detection	no detection	NA	NA	NA	NA
AT4G00180	YAB3	no detection	no detection	no detection	NA	NA	NA	NA
AT1G23420	YAB4/INO	no detection	no detection	no detection	NA	NA	NA	NA
AT2G26580	YAB5	no detection	no detection	no detection	NA	NA	NA	NA
AT2G34710	PHB	646.76	650.045	643.475	-0.0146556	0.975695	NO	NO
AT1G30490	PHV	257.226	261.438	253.013	-0.0472573	0.86144	NO	NO
AT1G52150	CNA/ICU4/ATHB15	219.485	189.956	249.014	0.390566	0.0198016	1.31091	YES
AT4G32880	ATHB8	351.848	251.854	451.843	0.843235	2.05862e-10	1.79407	YES
